# Supplementary material for: Human RNase H2 upregulation counteracts oncogene- and chemotherapy-induced replication stress
Source: Oncogene. 2025 Jul 10;44(35):3255–71. doi: 10.1038/s41388-025-03489-8 (PMC12375501; doi:10.1038/s41388-025-03489-8)
Supplement: Supplementary file 2 — Supplemental Table S2 [file 41388_2025_3489_MOESM2_ESM.xlsx]

## Sheet: Parental DESeq2 Results_PDvsPC
ENSEMBL	SYMBOL	GENENAME	ENTREZID	baseMean	log2FoldChange	lfcSE	stat	pvalue	padj	DE_LogFC	DE_LogFC_pvalue
ENSG00000160072	ATAD3B	ATPase family AAA domain containing 3B	83858	1322	0.00594152	0.341776	0.0173843	0.98613	1	No Change	No Change
ENSG00000279928	NA	NA	NA	1.08535	-0.61647	1.86362	-0.330791	0.740802	1	No Change	No Change
ENSG00000142611	PRDM16	PR/SET domain 16	63976	132.123	0.0132493	0.3199	0.0414169	0.966964	1	No Change	No Change
ENSG00000157911	PEX10	peroxisomal biogenesis factor 10	5192	539.862	0.198961	0.164191	1.21176	0.225603	1	No Change	No Change
ENSG00000269896	LOC100129534	small nuclear ribonucleoprotein polypeptide N pseudogene	100129534	28.5495	0.218991	0.538211	0.406887	0.684091	1	No Change	No Change
ENSG00000228463	RPL23AP21	ribosomal protein L23a pseudogene 21	728481	1.51493	-1.85142	2.23618	-0.827937	0.407706	1	Down	No Change
ENSG00000142655	PEX14	peroxisomal biogenesis factor 14	5195	606.049	0.160922	0.239615	0.671586	0.501847	1	No Change	No Change
ENSG00000149527	PLCH2	phospholipase C eta 2	9651	34.0712	0.00308827	0.611617	0.00504935	0.995971	1	No Change	No Change
ENSG00000171621	SPSB1	splA/ryanodine receptor domain and SOCS box containing 1	80176	365.08	-0.271292	0.268296	-1.01117	0.311937	1	No Change	No Change
ENSG00000272235	NA	NA	NA	0.339296	-0.0193149	4.32128	-0.00446971	0.996434	1	No Change	No Change
ENSG00000224387	NA	NA	NA	0.182534	1.98735	4.35675	0.456155	0.648278	1	Up	No Change
ENSG00000142583	SLC2A5	solute carrier family 2 member 5	6518	1.17928	-1.81431	2.86267	-0.633785	0.526221	1	Down	No Change
ENSG00000116786	PLEKHM2	pleckstrin homology and RUN domain containing M2	23207	1356.73	-0.104382	0.150005	-0.695861	0.486516	1	No Change	No Change
ENSG00000287727	NA	NA	NA	0.0842513	-0.977954	4.40746	-0.221886	0.824403	1	No Change	No Change
ENSG00000286448	NA	NA	NA	0.264341	0	4.40746	0	1	1	No Change	No Change
ENSG00000173614	NMNAT1	nicotinamide nucleotide adenylyltransferase 1	64802	232.567	0.0287144	0.219226	0.130981	0.89579	1	No Change	No Change
ENSG00000233623	PGAM1P11	phosphoglycerate mutase 1 pseudogene 11	100420660	0.662136	-2.85229	3.22776	-0.883674	0.376872	1	Down	No Change
ENSG00000204624	DISP3	dispatched RND transporter family member 3	57540	59.9767	-0.347091	0.50548	-0.686656	0.4923	1	No Change	No Change
ENSG00000142606	MMEL1	membrane metalloendopeptidase like 1	79258	32.2178	-0.222437	0.469422	-0.473853	0.635605	1	No Change	No Change
ENSG00000225931	NA	NA	NA	0.220449	0	4.40746	0	1	1	No Change	No Change
ENSG00000171729	TMEM51	transmembrane protein 51	55092	417.293	0.0967105	0.20213	0.478456	0.632325	1	No Change	No Change
ENSG00000279457	NA	NA	NA	207.637	-0.0999326	0.309385	-0.323004	0.746692	1	No Change	No Change
ENSG00000229393	NA	NA	NA	0.236964	0	4.40746	0	1	1	No Change	No Change
ENSG00000037637	FBXO42	F-box protein 42	54455	477.303	-0.096965	0.172541	-0.561984	0.574127	1	No Change	No Change
ENSG00000159423	ALDH4A1	aldehyde dehydrogenase 4 family member A1	8659	505.847	-0.00940512	0.180482	-0.0521112	0.95844	1	No Change	No Change
ENSG00000011021	CLCN6	chloride voltage-gated channel 6	1185	270.804	0.0660275	0.215725	0.306072	0.75955	1	No Change	No Change
ENSG00000142615	CELA2A	chymotrypsin like elastase 2A	63036	0.0912668	0.945621	4.40746	0.21455	0.830118	1	No Change	No Change
ENSG00000157916	RER1	retention in endoplasmic reticulum sorting receptor 1	11079	2151.23	0.144036	0.180859	0.7964	0.425799	1	No Change	No Change
ENSG00000157881	PANK4	pantothenate kinase 4 (inactive)	55229	420.174	0.0262784	0.234013	0.112295	0.91059	1	No Change	No Change
ENSG00000238290	NA	NA	NA	12.7261	0.862528	0.656601	1.31363	0.188972	1	No Change	No Change
ENSG00000048707	VPS13D	vacuolar protein sorting 13 homolog D	55187	575.791	0.068479	0.287674	0.238044	0.811847	1	No Change	No Change
ENSG00000162444	RBP7	retinol binding protein 7	116362	421.508	0.0309781	0.259	0.119607	0.904795	1	No Change	No Change
ENSG00000180758	GPR157	G protein-coupled receptor 157	80045	291.229	0.170316	0.217355	0.783587	0.433283	1	No Change	No Change
ENSG00000184677	ZBTB40	zinc finger and BTB domain containing 40	9923	680.496	-0.0581529	0.197001	-0.29519	0.767849	1	No Change	No Change
ENSG00000288398	NA	NA	NA	125.602	-0.0502614	0.273855	-0.183533	0.85438	1	No Change	No Change
ENSG00000224621	NA	NA	NA	5.02156	-0.392561	1.03887	-0.377874	0.705524	1	No Change	No Change
ENSG00000131697	NPHP4	nephrocystin 4	261734	331.918	0.0312722	0.245014	0.127635	0.898438	1	No Change	No Change
ENSG00000233929	NA	NA	NA	4.30622	-0.297462	1.32927	-0.223778	0.82293	1	No Change	No Change
ENSG00000271742	NA	NA	NA	0.0912668	0.945621	4.40746	0.21455	0.830118	1	No Change	No Change
ENSG00000234166	NA	NA	NA	4.36075	0.90875	1.0836	0.838642	0.40167	1	No Change	No Change
ENSG00000055070	SZRD1	SUZ RNA binding domain containing 1	26099	3351.01	-0.0522644	0.145981	-0.358022	0.720327	1	No Change	No Change
ENSG00000175087	PDIK1L	PDLIM1 interacting kinase 1 like	149420	168.363	-0.02068	0.24559	-0.0842053	0.932893	1	No Change	No Change
ENSG00000157191	NECAP2	NECAP endocytosis associated 2	55707	978.42	-0.0229856	0.154714	-0.148569	0.881894	1	No Change	No Change
ENSG00000225643	NA	NA	NA	6.25515	0.211958	1.09421	0.193709	0.846404	1	No Change	No Change
ENSG00000162511	LAPTM5	lysosomal protein transmembrane 5	7805	1.75059	1.33853	1.85056	0.723311	0.469489	1	Up	No Change
ENSG00000158014	SLC30A2	solute carrier family 30 member 2	7780	0.0779044	-0.977954	4.40746	-0.221886	0.824403	1	No Change	No Change
ENSG00000204138	PHACTR4	phosphatase and actin regulator 4	65979	914.03	0.0822213	0.180688	0.455045	0.649077	1	No Change	No Change
ENSG00000142675	CNKSR1	connector enhancer of kinase suppressor of Ras 1	10256	489.286	0.0330168	0.260301	0.126841	0.899067	1	No Change	No Change
ENSG00000197245	FAM110D	family with sequence similarity 110 member D	79927	15.1834	0.656481	0.671189	0.978087	0.328031	1	No Change	No Change
ENSG00000130772	MED18	mediator complex subunit 18	54797	545.793	0.124299	0.273185	0.454999	0.64911	1	No Change	No Change
ENSG00000271398	NA	NA	NA	0.0881138	0	4.40746	0	1	1	No Change	No Change
ENSG00000090020	SLC9A1	solute carrier family 9 member A1	6548	433.585	-0.121769	0.16673	-0.730337	0.465184	1	No Change	No Change
ENSG00000157978	LDLRAP1	low density lipoprotein receptor adaptor protein 1	26119	662.097	0.222981	0.202081	1.10342	0.269844	1	No Change	No Change
ENSG00000130770	ATP5IF1	ATP synthase inhibitory factor subunit 1	93974	1420.89	0.0266457	0.263952	0.100949	0.919591	1	No Change	No Change
ENSG00000229044	NA	NA	NA	11.776	0.108368	0.669643	0.161829	0.87144	1	No Change	No Change
ENSG00000162512	SDC3	syndecan 3	9672	1763.51	-0.00484548	0.291667	-0.0166131	0.986745	1	No Change	No Change
ENSG00000158006	PAFAH2	platelet activating factor acetylhydrolase 2	5051	240.912	-0.0861273	0.249105	-0.345747	0.729533	1	No Change	No Change
ENSG00000126698	DNAJC8	DnaJ heat shock protein family (Hsp40) member C8	22826	2358.36	0.0379152	0.276028	0.13736	0.890746	1	No Change	No Change
ENSG00000229447	NA	NA	NA	10.1701	0.823632	0.748032	1.10106	0.270869	1	No Change	No Change
ENSG00000130766	SESN2	sestrin 2	83667	697.536	0.0290191	0.458854	0.0632426	0.949573	1	No Change	No Change
ENSG00000168528	SERINC2	serine incorporator 2	347735	1241.59	0.00769225	0.204741	0.0375707	0.97003	1	No Change	No Change
ENSG00000169403	PTAFR	platelet activating factor receptor	5724	70.5285	0.155455	0.474512	0.32761	0.743207	1	No Change	No Change
ENSG00000084628	NKAIN1	sodium/potassium transporting ATPase interacting 1	79570	72.7867	0.0289642	0.405472	0.0714333	0.943053	1	No Change	No Change
ENSG00000060688	SNRNP40	small nuclear ribonucleoprotein U5 subunit 40	9410	1688.14	0.0084562	0.307754	0.0274772	0.978079	1	No Change	No Change
ENSG00000171612	SLC25A33	solute carrier family 25 member 33	84275	661.439	0.0343961	0.292569	0.117566	0.906412	1	No Change	No Change
ENSG00000188910	GJB3	gap junction protein beta 3	2707	586.336	-0.143958	0.171804	-0.83792	0.402076	1	No Change	No Change
ENSG00000116138	DNAJC16	DnaJ heat shock protein family (Hsp40) member C16	23341	505.659	-0.0697923	0.27945	-0.249749	0.802782	1	No Change	No Change
ENSG00000158161	EYA3	EYA transcriptional coactivator and phosphatase 3	2140	632.368	-0.0724244	0.181791	-0.398394	0.690339	1	No Change	No Change
ENSG00000142684	ZNF593	zinc finger protein 593	51042	805.943	0.0504094	0.284131	0.177416	0.859182	1	No Change	No Change
ENSG00000121769	FABP3	fatty acid binding protein 3	2170	0.461552	-0.977955	4.13768	-0.236354	0.813158	1	No Change	No Change
ENSG00000142627	EPHA2	EPH receptor A2	1969	3725.3	0.0127725	0.230344	0.0554496	0.95578	1	No Change	No Change
ENSG00000142632	ARHGEF19	Rho guanine nucleotide exchange factor 19	128272	1680.43	0.0359402	0.159322	0.225583	0.821526	1	No Change	No Change
ENSG00000234593	KAZN-AS1	KAZN antisense RNA 1	105376762	0.146966	0	4.40746	0	1	1	No Change	No Change
ENSG00000270605	NA	NA	NA	15.8736	-1.1236	0.696797	-1.61251	0.10685	1	Down	No Change
ENSG00000189337	KAZN	kazrin, periplakin interacting protein	23254	363.404	-0.261659	0.281248	-0.93035	0.35219	1	No Change	No Change
ENSG00000235084	NA	NA	NA	1.04344	1.97882	1.9426	1.01865	0.308371	1	Up	No Change
ENSG00000028137	TNFRSF1B	TNF receptor superfamily member 1B	7133	4.91243	2.24762	1.24922	1.79922	0.0719842	1	Up	No Change
ENSG00000283259	NA	NA	NA	0.178397	0	4.40746	0	1	1	No Change	No Change
ENSG00000284543	NA	NA	NA	0.647415	-0.936201	3.03247	-0.308726	0.75753	1	No Change	No Change
ENSG00000130939	UBE4B	ubiquitination factor E4B	10277	951.178	-0.0245193	0.172007	-0.142548	0.886647	1	No Change	No Change
ENSG00000175147	TMEM51-AS1	TMEM51 antisense RNA 1	200197	30.5224	-0.112277	0.470136	-0.238818	0.811247	1	No Change	No Change
ENSG00000127472	PLA2G5	phospholipase A2 group V	5322	0.168503	-1.9018	4.36573	-0.43562	0.663112	1	Down	No Change
ENSG00000060656	PTPRU	protein tyrosine phosphatase receptor type U	10076	1380.58	-0.0411511	0.324601	-0.126774	0.899119	1	No Change	No Change
ENSG00000163867	ZMYM6	zinc finger MYM-type containing 6	9204	153.258	0.0115281	0.231744	0.049745	0.960326	1	No Change	No Change
ENSG00000189280	GJB5	gap junction protein beta 5	2709	108.994	0.134591	0.421203	0.319539	0.749318	1	No Change	No Change
ENSG00000134698	AGO4	argonaute RISC component 4	192670	260.022	0.0703255	0.418322	0.168113	0.866494	1	No Change	No Change
ENSG00000134690	CDCA8	cell division cycle associated 8	55143	945.463	-0.0365056	0.42047	-0.0868209	0.930814	1	No Change	No Change
ENSG00000272420	NA	NA	NA	6.97391	0.622412	0.926875	0.671516	0.501892	1	No Change	No Change
ENSG00000132881	CPLANE2	ciliogenesis and planar polarity effector complex subunit 2	79363	68.9317	-0.175228	0.34862	-0.502633	0.615223	1	No Change	No Change
ENSG00000273274	ZBTB8B	zinc finger and BTB domain containing 8B	728116	37.946	-0.0645276	0.459636	-0.140388	0.888353	1	No Change	No Change
ENSG00000272510	NA	NA	NA	0.146966	0	4.40746	0	1	1	No Change	No Change
ENSG00000236648	LINC02810	long intergenic non-protein coding RNA 2810	107984028	0.0817406	0	4.40746	0	1	1	No Change	No Change
ENSG00000232273	NA	NA	NA	1.08799	0.435027	2.11716	0.205476	0.8372	1	No Change	No Change
ENSG00000009709	PAX7	paired box 7	5081	0.338117	0.945621	4.40746	0.21455	0.830118	1	No Change	No Change
ENSG00000287396	LOC124903825	uncharacterized LOC124903825	124903825	0.0817406	0	4.40746	0	1	1	No Change	No Change
ENSG00000158008	EXTL1	exostosin like glycosyltransferase 1	2134	4.07273	-0.0435288	1.38804	-0.03136	0.974982	1	No Change	No Change
ENSG00000130940	CASZ1	castor zinc finger 1	54897	178.642	-0.0226838	0.267847	-0.0846894	0.932508	1	No Change	No Change
ENSG00000116771	AGMAT	agmatinase	79814	0.159009	0.945621	4.40746	0.21455	0.830118	1	No Change	No Change
ENSG00000163879	DNALI1	dynein axonemal light intermediate chain 1	7802	24.9124	0.218076	0.485183	0.449471	0.653092	1	No Change	No Change
ENSG00000227527	NA	NA	NA	0.857355	-3.71116	3.80015	-0.976583	0.328776	1	Down	No Change
ENSG00000116954	RRAGC	Ras related GTP binding C	64121	194.533	0.174541	0.211169	0.826544	0.408496	1	No Change	No Change
ENSG00000228589	NA	NA	NA	7.64432	0.0789913	0.693501	0.113902	0.909315	1	No Change	No Change
ENSG00000196449	YRDC	yrdC N6-threonylcarbamoyltransferase domain containing	79693	795.312	-0.0776403	0.245437	-0.316335	0.751748	1	No Change	No Change
ENSG00000230163	NA	NA	NA	0.411643	0.916299	3.75307	0.244146	0.807117	1	No Change	No Change
ENSG00000227538	NA	NA	NA	0.0796432	0	4.40746	0	1	1	No Change	No Change
ENSG00000179051	RCC2	regulator of chromosome condensation 2	55920	5741.1	0.0493263	0.177406	0.278042	0.78098	1	No Change	No Change
ENSG00000215895	HSPA5P1	HSPA5 pseudogene 1	400750	0.594344	-1.90545	3.04219	-0.626341	0.531091	1	Down	No Change
ENSG00000126067	PSMB2	proteasome 20S subunit beta 2	5690	3484.38	0.107394	0.385716	0.278428	0.780684	1	No Change	No Change
ENSG00000132906	CASP9	caspase 9	842	214.724	0.116747	0.234149	0.4986	0.618061	1	No Change	No Change
ENSG00000197312	DDI2	DNA damage inducible 1 homolog 2	84301	568.643	-0.224233	0.276868	-0.809891	0.418003	1	No Change	No Change
ENSG00000272078	NA	NA	NA	7.30594	-0.0179726	1.07627	-0.0166989	0.986677	1	No Change	No Change
ENSG00000173660	UQCRH	ubiquinol-cytochrome c reductase hinge protein	7388	3478.82	0.0635431	0.248093	0.256126	0.797854	1	No Change	No Change
ENSG00000224592	NA	NA	NA	6.21898	0.531954	0.839773	0.633449	0.52644	1	No Change	No Change
ENSG00000233728	NA	NA	NA	6.08836	-0.0850334	0.871907	-0.0975257	0.922309	1	No Change	No Change
ENSG00000241014	GPR199P	G protein-coupled receptor 199, pseudogene	653160	2.8503	-2.36765	1.53921	-1.53823	0.123993	1	Down	No Change
ENSG00000054118	THRAP3	thyroid hormone receptor associated protein 3	9967	3701.73	-0.0662653	0.267561	-0.247664	0.804394	1	No Change	No Change
ENSG00000254553	NA	NA	NA	0.0912668	0.945621	4.40746	0.21455	0.830118	1	No Change	No Change
ENSG00000237749	NA	NA	NA	0.909368	0.75516	2.35784	0.320276	0.748759	1	No Change	No Change
ENSG00000276747	PADI6	peptidyl arginine deiminase 6	353238	0.17076	-1.91891	4.36435	-0.439678	0.66017	1	Down	No Change
ENSG00000284705	NA	NA	NA	0.248485	0	4.40746	0	1	1	No Change	No Change
ENSG00000159339	PADI4	peptidyl arginine deiminase 4	23569	1.21803	-0.0199688	2.28657	-0.00873305	0.993032	1	No Change	No Change
ENSG00000197982	C1orf122	chromosome 1 open reading frame 122	127687	1175.35	-0.0948403	0.21288	-0.445509	0.655952	1	No Change	No Change
ENSG00000183317	EPHA10	EPH receptor A10	284656	217.373	0.103904	0.417654	0.248781	0.80353	1	No Change	No Change
ENSG00000183386	FHL3	four and a half LIM domains 3	2275	569.867	0.150302	0.22778	0.659854	0.509348	1	No Change	No Change
ENSG00000284743	NA	NA	NA	0.0891987	0	4.40746	0	1	1	No Change	No Change
ENSG00000158315	RHBDL2	rhomboid like 2	54933	0.241386	-0.977954	4.40746	-0.221886	0.824403	1	No Change	No Change
ENSG00000204084	INPP5B	inositol polyphosphate-5-phosphatase B	3633	488.048	0.106249	0.160688	0.661216	0.508474	1	No Change	No Change
ENSG00000186973	FAM183A	family with sequence similarity 183 member A	440585	1.48195	-1.08872	2.18598	-0.498049	0.61845	1	Down	No Change
ENSG00000146463	ZMYM4	zinc finger MYM-type containing 4	9202	1205.96	-0.0993279	0.236435	-0.420107	0.674408	1	No Change	No Change
ENSG00000183520	UTP11	UTP11 small subunit processome component	51118	998.471	-0.0290836	0.257329	-0.113021	0.910014	1	No Change	No Change
ENSG00000271741	NA	NA	NA	0.0772688	0.945621	4.40746	0.21455	0.830118	1	No Change	No Change
ENSG00000142686	C1orf216	chromosome 1 open reading frame 216	127703	521.248	0.0634364	0.192279	0.329918	0.741462	1	No Change	No Change
ENSG00000117148	ACTL8	actin like 8	81569	10.1942	-0.504225	0.823022	-0.612651	0.540107	1	No Change	No Change
ENSG00000230585	NA	NA	NA	0.163894	-0.977954	4.40746	-0.221886	0.824403	1	No Change	No Change
ENSG00000117000	RLF	RLF zinc finger	6018	408.607	-0.201063	0.276232	-0.727876	0.466689	1	No Change	No Change
ENSG00000092853	CLSPN	claspin	63967	693.468	0.0510591	0.425449	0.120012	0.904474	1	No Change	No Change
ENSG00000255811	NA	NA	NA	0.410633	1.76978	3.76079	0.470588	0.637935	1	Up	No Change
ENSG00000134697	GNL2	G protein nucleolar 2	29889	1593.7	0.0445685	0.274544	0.162336	0.871041	1	No Change	No Change
ENSG00000223390	NA	NA	NA	7.31385	1.30702	0.855453	1.52786	0.126546	1	Up	No Change
ENSG00000116151	MORN1	MORN repeat containing 1	79906	138.527	0.323026	0.261021	1.23755	0.215884	1	No Change	No Change
ENSG00000006555	TTC22	tetratricopeptide repeat domain 22	55001	41.3292	-0.145249	0.374081	-0.388281	0.697808	1	No Change	No Change
ENSG00000236111	RPL6P1	ribosomal protein L6 pseudogene 1	440587	0.0734829	0	4.40746	0	1	1	No Change	No Change
ENSG00000066056	TIE1	tyrosine kinase with immunoglobulin like and EGF like domains 1	7075	0.664286	0.539731	2.66905	0.202218	0.839746	1	No Change	No Change
ENSG00000214114	MYCBP	MYC binding protein	26292	362.15	-0.110745	0.29618	-0.373912	0.70847	1	No Change	No Change
ENSG00000116544	DLGAP3	DLG associated protein 3	58512	0.958159	2.36961	2.48338	0.954188	0.339989	1	Up	No Change
ENSG00000236723	NA	NA	NA	13.9143	0.268858	0.613569	0.438187	0.661251	1	No Change	No Change
ENSG00000117016	RIMS3	regulating synaptic membrane exocytosis 3	9783	304.699	0.0488118	0.269426	0.18117	0.856235	1	No Change	No Change
ENSG00000121310	ECHDC2	enoyl-CoA hydratase domain containing 2	55268	400.606	0.00201051	0.360965	0.0055698	0.995556	1	No Change	No Change
ENSG00000169213	RAB3B	RAB3B, member RAS oncogene family	5865	956.689	-0.119884	0.309945	-0.38679	0.698912	1	No Change	No Change
ENSG00000163866	SMIM12	small integral membrane protein 12	113444	486.113	-0.0690807	0.278149	-0.248359	0.803857	1	No Change	No Change
ENSG00000225779	NA	NA	NA	0.581089	-2.48624	3.38824	-0.733783	0.463081	1	Down	No Change
ENSG00000284601	LOC105378736	uncharacterized LOC105378736	105378736	0.0779044	-0.977954	4.40746	-0.221886	0.824403	1	No Change	No Change
ENSG00000143001	TMEM61	transmembrane protein 61	199964	49.41	-0.304483	0.53489	-0.569244	0.569191	1	No Change	No Change
ENSG00000227416	NA	NA	NA	0.0772688	0.945621	4.40746	0.21455	0.830118	1	No Change	No Change
ENSG00000232335	NA	NA	NA	3.90993	-0.572379	1.05966	-0.540151	0.589093	1	No Change	No Change
ENSG00000260971	NA	NA	NA	0.0772688	0.945621	4.40746	0.21455	0.830118	1	No Change	No Change
ENSG00000284696	LINC02808	long intergenic non-protein coding RNA 2808	105378712	0.0796432	0	4.40746	0	1	1	No Change	No Change
ENSG00000232762	NA	NA	NA	0.311618	-2.79713	4.31131	-0.648789	0.516475	1	Down	No Change
ENSG00000117419	ERI3	ERI1 exoribonuclease family member 3	79033	1199.43	-0.0584642	0.178677	-0.327205	0.743513	1	No Change	No Change
ENSG00000162384	CZIB	CXXC motif containing zinc binding protein	54987	536.464	0.0450326	0.180347	0.2497	0.802819	1	No Change	No Change
ENSG00000162391	FAM151A	family with sequence similarity 151 member A	338094	9.9465	0.338185	0.981487	0.344564	0.730423	1	No Change	No Change
ENSG00000174348	PODN	podocan	127435	0.166738	0	4.40746	0	1	1	No Change	No Change
ENSG00000117859	OSBPL9	oxysterol binding protein like 9	114883	906.681	-0.0394144	0.168225	-0.234296	0.814755	1	No Change	No Change
ENSG00000228121	NA	NA	NA	0.0912668	0.945621	4.40746	0.21455	0.830118	1	No Change	No Change
ENSG00000253313	C1orf210	chromosome 1 open reading frame 210	149466	82.3297	0.00449851	0.378212	0.0118941	0.99051	1	No Change	No Change
ENSG00000162396	PARS2	prolyl-tRNA synthetase 2, mitochondrial	25973	185.295	0.0843182	0.250941	0.336008	0.736865	1	No Change	No Change
ENSG00000203995	ZYG11A	zyg-11 family member A, cell cycle regulator	440590	0.483971	-2.90337	4.30678	-0.67414	0.500222	1	Down	No Change
ENSG00000284686	NA	NA	NA	0.31929	-1.80152	4.37414	-0.411856	0.680445	1	Down	No Change
ENSG00000162378	ZYG11B	zyg-11 family member B, cell cycle regulator	79699	577.023	-0.229743	0.317719	-0.723099	0.469619	1	No Change	No Change
ENSG00000259818	NA	NA	NA	0.917169	0.690355	2.55741	0.269943	0.787204	1	No Change	No Change
ENSG00000240563	L1TD1	LINE1 type transposase domain containing 1	54596	0.166738	0	4.40746	0	1	1	No Change	No Change
ENSG00000234318	NA	NA	NA	0.339026	-0.0161662	4.00176	-0.00403978	0.996777	1	No Change	No Change
ENSG00000284773	NA	NA	NA	13.7029	0.759096	0.649605	1.16855	0.242585	1	No Change	No Change
ENSG00000117862	TXNDC12	thioredoxin domain containing 12	51060	158.639	-0.28629	0.282544	-1.01325	0.310939	1	No Change	No Change
ENSG00000228369	TXNDC12-AS1	TXNDC12 antisense RNA 1	104355143	0.0796432	0	4.40746	0	1	1	No Change	No Change
ENSG00000183431	SF3A3	splicing factor 3a subunit 3	10946	2328.23	-0.0523087	0.216895	-0.241171	0.809422	1	No Change	No Change
ENSG00000224609	HSD52	uncharacterized LOC729467	729467	5.23037	-0.900562	1.2654	-0.71168	0.476663	1	No Change	No Change
ENSG00000235545	NA	NA	NA	0.333612	-1.9018	4.36573	-0.43562	0.663112	1	Down	No Change
ENSG00000243725	TTC4	tetratricopeptide repeat domain 4	7268	21.2829	0.973057	0.499967	1.94624	0.0516257	1	No Change	No Change
ENSG00000171872	KLF17	KLF transcription factor 17	128209	0.168105	1.88007	4.36509	0.430707	0.666682	1	Up	No Change
ENSG00000162407	PLPP3	phospholipid phosphatase 3	8613	49.5715	0.134875	0.31095	0.43375	0.66447	1	No Change	No Change
ENSG00000169218	RSPO1	R-spondin 1	284654	5.61319	-0.0333262	0.948381	-0.0351401	0.971968	1	No Change	No Change
ENSG00000163877	SNIP1	Smad nuclear interacting protein 1	79753	382.433	-0.0225159	0.201178	-0.11192	0.910887	1	No Change	No Change
ENSG00000228929	RPS13P2	ribosomal protein S13 pseudogene 2	729236	10.7603	0.442867	0.633058	0.699568	0.484197	1	No Change	No Change
ENSG00000157184	CPT2	carnitine palmitoyltransferase 2	1376	386.717	0.0305517	0.199334	0.153269	0.878186	1	No Change	No Change
ENSG00000198815	FOXJ3	forkhead box J3	22887	970.838	-0.0571737	0.265477	-0.215362	0.829485	1	No Change	No Change
ENSG00000134744	TUT4	terminal uridylyl transferase 4	23318	646.644	-0.19799	0.238519	-0.83008	0.406493	1	No Change	No Change
ENSG00000283039	KLF18	KLF transcription factor 18	105378952	1.02695	-3.21343	2.4817	-1.29485	0.195372	1	Down	No Change
ENSG00000271200	NA	NA	NA	3.20052	-0.243341	1.20953	-0.201186	0.840553	1	No Change	No Change
ENSG00000162385	MAGOH	mago homolog, exon junction complex subunit	4116	761.652	0.0821024	0.291972	0.2812	0.778557	1	No Change	No Change
ENSG00000234264	DEPDC1-AS1	DEPDC1 antisense RNA 1	101927220	7.30635	-0.358346	1.03683	-0.345616	0.729631	1	No Change	No Change
ENSG00000116652	NA	NA	NA	4.76667	-1.35816	0.997486	-1.36159	0.173328	1	Down	No Change
ENSG00000123080	CDKN2C	cyclin dependent kinase inhibitor 2C	1031	174.13	-0.0835273	0.398642	-0.209529	0.834035	1	No Change	No Change
ENSG00000225675	LRP8-DT	LRP8 divergent transcript	105378732	2.7889	-0.0136853	1.8661	-0.00733361	0.994149	1	No Change	No Change
ENSG00000162598	C1orf87	chromosome 1 open reading frame 87	127795	0.826055	-2.48536	3.0858	-0.80542	0.420578	1	Down	No Change
ENSG00000162415	ZSWIM5	zinc finger SWIM-type containing 5	57643	43.4841	0.327391	0.382782	0.855294	0.392389	1	No Change	No Change
ENSG00000162600	OMA1	OMA1 zinc metallopeptidase	115209	185.868	0.0655061	0.230298	0.284441	0.776073	1	No Change	No Change
ENSG00000116704	SLC35D1	solute carrier family 35 member D1	23169	233.1	-0.0701873	0.254543	-0.275738	0.782749	1	No Change	No Change
ENSG00000157193	LRP8	LDL receptor related protein 8	7804	849.509	0.00357276	0.225523	0.0158421	0.98736	1	No Change	No Change
ENSG00000116205	TCEANC2	transcription elongation factor A N-terminal and central domain containing 2	127428	213.232	-0.202156	0.199144	-1.01513	0.310044	1	No Change	No Change
ENSG00000198841	KTI12	KTI12 chromatin associated homolog	112970	94.8213	0.0434834	0.33362	0.130338	0.896299	1	No Change	No Change
ENSG00000116212	LRRC42	leucine rich repeat containing 42	115353	1394.78	0.0579718	0.224855	0.257818	0.796547	1	No Change	No Change
ENSG00000233994	GDI2P2	GDP dissociation inhibitor 2 pseudogene 2	100420259	0.271732	1.98735	4.35675	0.456155	0.648278	1	Up	No Change
ENSG00000237552	LINC02567	long intergenic non-protein coding RNA 2567	110806286	0.0853802	-0.977954	4.40746	-0.221886	0.824403	1	No Change	No Change
ENSG00000162607	USP1	ubiquitin specific peptidase 1	7398	949.287	-0.0789352	0.293021	-0.269384	0.787634	1	No Change	No Change
ENSG00000233602	ERI3-IT1	ERI3 intronic transcript 1	100874278	1.72644	-0.788498	1.65359	-0.476841	0.633475	1	No Change	No Change
ENSG00000233271	NA	NA	NA	2.82913	-1.50139	1.66916	-0.899486	0.368394	1	Down	No Change
ENSG00000154027	AK5	adenylate kinase 5	26289	4.13831	-0.893738	1.07328	-0.832718	0.405004	1	No Change	No Change
ENSG00000137960	GIPC2	GIPC PDZ domain containing family member 2	54810	1.54116	2.20826	2.0702	1.06669	0.286113	1	Up	No Change
ENSG00000237852	NA	NA	NA	0.666671	0	4.20452	0	1	1	No Change	No Change
ENSG00000116745	RPE65	retinoid isomerohydrolase RPE65	6121	9.74358	0.261461	0.639874	0.408613	0.682823	1	No Change	No Change
ENSG00000285407	NA	NA	NA	0.261767	0	4.40746	0	1	1	No Change	No Change
ENSG00000270549	NA	NA	NA	0.0891987	0	4.40746	0	1	1	No Change	No Change
ENSG00000229636	KRT8P21	keratin 8 pseudogene 21	126811	0.0734829	0	4.40746	0	1	1	No Change	No Change
ENSG00000116675	DNAJC6	DnaJ heat shock protein family (Hsp40) member C6	9829	156.809	-0.138544	0.262019	-0.528756	0.596975	1	No Change	No Change
ENSG00000162433	AK4	adenylate kinase 4	205	758.001	-0.0127874	0.210502	-0.0607469	0.951561	1	No Change	No Change
ENSG00000213625	LEPROT	leptin receptor overlapping transcript	54741	481.513	-0.132529	0.268899	-0.492858	0.622113	1	No Change	No Change
ENSG00000158966	CACHD1	cache domain containing 1	57685	217.469	-0.0625025	0.272835	-0.229085	0.818803	1	No Change	No Change
ENSG00000213703	NA	NA	NA	0.892252	0.0441041	2.3113	0.019082	0.984776	1	No Change	No Change
ENSG00000203965	EFCAB7	EF-hand calcium binding domain 7	84455	114.357	-0.0599519	0.232656	-0.257685	0.79665	1	No Change	No Change
ENSG00000233674	NA	NA	NA	0.146966	0	4.40746	0	1	1	No Change	No Change
ENSG00000153898	MCOLN2	mucolipin TRP cation channel 2	255231	147.184	-0.165725	0.230357	-0.719426	0.471878	1	No Change	No Change
ENSG00000117069	ST6GALNAC5	ST6 N-acetylgalactosaminide alpha-2,6-sialyltransferase 5	81849	42.9587	-0.435057	0.382411	-1.13767	0.255259	1	No Change	No Change
ENSG00000125703	ATG4C	autophagy related 4C cysteine peptidase	84938	181.089	0.0100431	0.233471	0.0430164	0.965688	1	No Change	No Change
ENSG00000285041	NA	NA	NA	0.515253	-0.0161662	3.5955	-0.00449624	0.996413	1	No Change	No Change
ENSG00000234144	COX6CP13	cytochrome c oxidase subunit 6C pseudogene 13	106480267	0.0772688	0.945621	4.40746	0.21455	0.830118	1	No Change	No Change
ENSG00000213540	NA	NA	NA	0.819405	0.517815	2.43403	0.21274	0.83153	1	No Change	No Change
ENSG00000230498	NA	NA	NA	0.388886	-1.83534	4.31131	-0.425704	0.670323	1	Down	No Change
ENSG00000162618	ADGRL4	adhesion G protein-coupled receptor L4	64123	1.69584	-0.0875791	2.24668	-0.0389815	0.968905	1	No Change	No Change
ENSG00000272371	NA	NA	NA	0.0768385	0.945621	4.40746	0.21455	0.830118	1	No Change	No Change
ENSG00000230863	NA	NA	NA	0.714701	-1.92794	2.89756	-0.665365	0.505817	1	Down	No Change
ENSG00000287224	NA	NA	NA	0.0734829	0	4.40746	0	1	1	No Change	No Change
ENSG00000280378	NA	NA	NA	2.72445	0.54382	1.36708	0.397796	0.690781	1	No Change	No Change
ENSG00000188786	MTF1	metal regulatory transcription factor 1	4520	372.175	-0.307573	0.241568	-1.27324	0.202934	1	No Change	No Change
ENSG00000230053	NA	NA	NA	0.182534	1.98735	4.35675	0.456155	0.648278	1	Up	No Change
ENSG00000137941	TTLL7	tubulin tyrosine ligase like 7	79739	329.896	-0.0992239	0.263267	-0.376894	0.706253	1	No Change	No Change
ENSG00000286548	NA	NA	NA	6.8266	-1.05318	1.08792	-0.968072	0.333008	1	Down	No Change
ENSG00000066135	KDM4A	lysine demethylase 4A	9682	608.044	-0.149091	0.289807	-0.514449	0.606938	1	No Change	No Change
ENSG00000230027	NA	NA	NA	0.2738	2.57763	4.32027	0.596636	0.55075	1	Up	No Change
ENSG00000233061	TTLL7-IT1	TTLL7 intronic transcript 1	100874314	1.22726	-0.0164935	2.02905	-0.00812865	0.993514	1	No Change	No Change
ENSG00000272094	NA	NA	NA	0.0779044	-0.977954	4.40746	-0.221886	0.824403	1	No Change	No Change
ENSG00000232453	LINC02777	long intergenic non-protein coding RNA 2777	105378753	2.56934	0.0340075	1.73891	0.0195568	0.984397	1	No Change	No Change
ENSG00000117174	ZNHIT6	zinc finger HIT-type containing 6	54680	589.355	0.0208291	0.190865	0.10913	0.9131	1	No Change	No Change
ENSG00000184313	MROH7	maestro heat like repeat family member 7	374977	7.74515	0.308055	1.15143	0.267543	0.789051	1	No Change	No Change
ENSG00000225605	NA	NA	NA	1.37874	1.04489	1.92125	0.543858	0.586539	1	Up	No Change
ENSG00000225446	NA	NA	NA	0.443114	-0.0161662	4.1942	-0.00385441	0.996925	1	No Change	No Change
ENSG00000288543	NA	NA	NA	0.75947	0	4.06889	0	1	1	No Change	No Change
ENSG00000236290	EEF1GP7	eukaryotic translation elongation factor 1 gamma pseudogene 7	645311	0.146966	0	4.40746	0	1	1	No Change	No Change
ENSG00000143013	LMO4	LIM domain only 4	8543	641.258	0.159804	0.266174	0.600376	0.548255	1	No Change	No Change
ENSG00000226084	RPL17P6	ribosomal protein L17 pseudogene 6	645441	30.6957	-0.0942199	0.434753	-0.216721	0.828426	1	No Change	No Change
ENSG00000134748	PRPF38A	pre-mRNA processing factor 38A	84950	1039.99	-0.0650186	0.235749	-0.275796	0.782705	1	No Change	No Change
ENSG00000142892	PIGK	phosphatidylinositol glycan anchor biosynthesis class K	10026	397.549	-0.0457959	0.286439	-0.15988	0.872976	1	No Change	No Change
ENSG00000219102	HNRNPA3P12	heterogeneous nuclear ribonucleoprotein A3 pseudogene 12	100421395	1.02503	1.01813	2.58427	0.393972	0.693602	1	Up	No Change
ENSG00000184005	ST6GALNAC3	ST6 N-acetylgalactosaminide alpha-2,6-sialyltransferase 3	256435	58.0926	-0.200574	0.512347	-0.391481	0.695442	1	No Change	No Change
ENSG00000287743	NA	NA	NA	1.1998	2.83392	2.59607	1.09162	0.275002	1	Up	No Change
ENSG00000229752	RPL7P10	ribosomal protein L7 pseudogene 10	646538	0.0853802	-0.977954	4.40746	-0.221886	0.824403	1	No Change	No Change
ENSG00000237505	PKN2-AS1	PKN2 antisense RNA 1	101927891	3.37926	1.91595	1.30912	1.46354	0.14332	1	Up	No Change
ENSG00000226804	NA	NA	NA	0.258005	0.945621	4.40746	0.21455	0.830118	1	No Change	No Change
ENSG00000230728	NA	NA	NA	0.0881138	0	4.40746	0	1	1	No Change	No Change
ENSG00000230787	PSAT1P3	phosphoserine aminotransferase 1 pseudogene 3	729779	0.782791	-0.954303	3.56616	-0.2676	0.789008	1	No Change	No Change
ENSG00000116641	DOCK7	dedicator of cytokinesis 7	85440	625.986	-0.0377561	0.257822	-0.146443	0.883572	1	No Change	No Change
ENSG00000234578	NA	NA	NA	0.318573	0	4.40746	0	1	1	No Change	No Change
ENSG00000117480	FAAH	fatty acid amide hydrolase	2166	358.693	0.110479	0.239347	0.461584	0.64438	1	No Change	No Change
ENSG00000137944	KYAT3	kynurenine aminotransferase 3	56267	394.558	0.0643721	0.190317	0.338237	0.735185	1	No Change	No Change
ENSG00000285201	NA	NA	NA	0.565892	0	4.40746	0	1	1	No Change	No Change
ENSG00000067334	DNTTIP2	deoxynucleotidyltransferase terminal interacting protein 2	30836	1141.06	-0.0470669	0.313602	-0.150085	0.880698	1	No Change	No Change
ENSG00000287587	NA	NA	NA	0.646293	-0.977958	3.30597	-0.295816	0.767371	1	No Change	No Change
ENSG00000142949	PTPRF	protein tyrosine phosphatase receptor type F	5792	4337.35	-0.0267007	0.317804	-0.0840163	0.933043	1	No Change	No Change
ENSG00000116133	DHCR24	24-dehydrocholesterol reductase	1718	4584.81	-0.119338	0.333726	-0.357592	0.720649	1	No Change	No Change
ENSG00000232882	NA	NA	NA	0.322981	0	4.06968	0	1	1	No Change	No Change
ENSG00000171502	COL24A1	collagen type XXIV alpha 1 chain	255631	6.76545	-0.385805	1.27584	-0.302393	0.762353	1	No Change	No Change
ENSG00000162399	BSND	barttin CLCNK type accessory subunit beta	7809	0.0796432	0	4.40746	0	1	1	No Change	No Change
ENSG00000116157	GPX7	glutathione peroxidase 7	2882	0.946815	1.51471	2.40953	0.628633	0.52959	1	Up	No Change
ENSG00000143036	SLC44A3	solute carrier family 44 member 3	126969	115.539	0.00727012	0.294499	0.0246864	0.980305	1	No Change	No Change
ENSG00000065243	PKN2	protein kinase N2	5586	865.767	-0.233361	0.287212	-0.812504	0.416503	1	No Change	No Change
ENSG00000234080	RPS2P11	ribosomal protein S2 pseudogene 11	343184	0.0772688	0.945621	4.40746	0.21455	0.830118	1	No Change	No Change
ENSG00000237899	NA	NA	NA	0.350965	0	4.40746	0	1	1	No Change	No Change
ENSG00000231090	MIR4422HG	MIR4422 host gene	109729135	0.168503	-1.9018	4.36573	-0.43562	0.663112	1	Down	No Change
ENSG00000117528	ABCD3	ATP binding cassette subfamily D member 3	5825	912.112	-0.144016	0.284245	-0.506662	0.612392	1	No Change	No Change
ENSG00000271723	MROH7-TTC4	MROH7-TTC4 readthrough (NMD candidate)	100527960	1.1863	0.163657	2.45491	0.0666653	0.946848	1	No Change	No Change
ENSG00000172339	ALG14	ALG14 UDP-N-acetylglucosaminyltransferase subunit	199857	146.297	-0.00378422	0.289367	-0.0130776	0.989566	1	No Change	No Change
ENSG00000036549	ZZZ3	zinc finger ZZ-type containing 3	26009	737.884	-0.280607	0.222841	-1.25923	0.207948	1	No Change	No Change
ENSG00000287724	NA	NA	NA	8.69382	-0.299299	1.10318	-0.271306	0.786155	1	No Change	No Change
ENSG00000058799	YIPF1	Yip1 domain family member 1	54432	349.621	-0.0820894	0.233534	-0.351509	0.725207	1	No Change	No Change
ENSG00000235563	NA	NA	NA	0.182534	1.98735	4.35675	0.456155	0.648278	1	Up	No Change
ENSG00000232857	NA	NA	NA	0.161384	0	4.40746	0	1	1	No Change	No Change
ENSG00000203985	LDLRAD1	low density lipoprotein receptor class A domain containing 1	388633	5.63941	-0.362464	0.876723	-0.413431	0.679291	1	No Change	No Change
ENSG00000228838	NA	NA	NA	2.70559	-0.392208	1.39919	-0.280312	0.779239	1	No Change	No Change
ENSG00000283761	NA	NA	NA	1.47789	1.22995	1.76086	0.698491	0.48487	1	Up	No Change
ENSG00000189433	GJB4	gap junction protein beta 4	127534	30.9753	0.827183	0.590311	1.40127	0.161134	1	No Change	No Change
ENSG00000179178	TMEM125	transmembrane protein 125	128218	274.26	0.181485	0.416437	0.435804	0.662979	1	No Change	No Change
ENSG00000142700	DMRTA2	DMRT like family A2	63950	3.13022	-0.326162	1.31439	-0.248146	0.804021	1	No Change	No Change
ENSG00000236098	NA	NA	NA	15.9232	0.0478487	0.664561	0.0720004	0.942602	1	No Change	No Change
ENSG00000233514	NA	NA	NA	1.31134	0.490544	1.80258	0.272134	0.785519	1	No Change	No Change
ENSG00000127124	HIVEP3	HIVEP zinc finger 3	59269	227.437	-0.0247873	0.301131	-0.082314	0.934397	1	No Change	No Change
ENSG00000266993	NA	NA	NA	4.33946	-0.335177	1.31051	-0.255761	0.798136	1	No Change	No Change
ENSG00000223675	NA	NA	NA	0.0833692	0	4.40746	0	1	1	No Change	No Change
ENSG00000162604	TM2D1	TM2 domain containing 1	83941	258.902	0.0872573	0.240935	0.362162	0.717231	1	No Change	No Change
ENSG00000229316	NA	NA	NA	0.146966	0	4.40746	0	1	1	No Change	No Change
ENSG00000116171	SCP2	sterol carrier protein 2	6342	993.37	-0.0845487	0.148387	-0.569785	0.568823	1	No Change	No Change
ENSG00000137936	BCAR3	BCAR3 adaptor protein, NSP family member	8412	396.339	-0.00434835	0.260489	-0.0166931	0.986681	1	No Change	No Change
ENSG00000235308	NA	NA	NA	0.168105	1.88007	4.36509	0.430707	0.666682	1	Up	No Change
ENSG00000226745	NA	NA	NA	0.182534	1.98735	4.35675	0.456155	0.648278	1	Up	No Change
ENSG00000178028	DMAP1	DNA methyltransferase 1 associated protein 1	55929	656.605	-0.0191653	0.211433	-0.090645	0.927775	1	No Change	No Change
ENSG00000168710	AHCYL1	adenosylhomocysteinase like 1	10768	1692.99	0.0104817	0.191348	0.0547782	0.956315	1	No Change	No Change
ENSG00000117519	CNN3	calponin 3	1266	2902.25	-0.125986	0.219045	-0.575163	0.565181	1	No Change	No Change
ENSG00000134215	VAV3	vav guanine nucleotide exchange factor 3	10451	0.344021	-1.52601	4.32651	-0.352711	0.724305	1	Down	No Change
ENSG00000228502	NA	NA	NA	6.58192	-0.457698	0.802904	-0.570054	0.568641	1	No Change	No Change
ENSG00000236888	NA	NA	NA	0.172365	-0.977954	4.40746	-0.221886	0.824403	1	No Change	No Change
ENSG00000230955	NA	NA	NA	6.4147	0.167393	1.13365	0.147659	0.882612	1	No Change	No Change
ENSG00000188641	DPYD	dihydropyrimidine dehydrogenase	1806	6.70505	-0.744865	0.929267	-0.801561	0.422807	1	No Change	No Change
ENSG00000152078	TLCD4	TLC domain containing 4	148534	248.31	-0.116089	0.268847	-0.431805	0.665883	1	No Change	No Change
ENSG00000185668	POU3F1	POU class 3 homeobox 1	5453	2.93695	1.12455	1.72631	0.651422	0.514774	1	Up	No Change
ENSG00000171492	LRRC8D	leucine rich repeat containing 8 VRAC subunit D	55144	300.461	0.089759	0.275604	0.325681	0.744666	1	No Change	No Change
ENSG00000170989	S1PR1	sphingosine-1-phosphate receptor 1	1901	2.04577	0.84937	1.48381	0.572426	0.567033	1	No Change	No Change
ENSG00000258634	NA	NA	NA	280.074	0.290007	0.2644	1.09685	0.272707	1	No Change	No Change
ENSG00000116299	ELAPOR1	endosome-lysosome associated apoptosis and autophagy regulator 1	57535	18.7554	0.320903	0.700899	0.457845	0.647064	1	No Change	No Change
ENSG00000137962	ARHGAP29	Rho GTPase activating protein 29	9411	3679.28	-0.217098	0.297415	-0.72995	0.465421	1	No Change	No Change
ENSG00000286692	NA	NA	NA	0.396553	2.76151	4.31159	0.640485	0.521857	1	Up	No Change
ENSG00000260464	NA	NA	NA	1.55248	0.0922538	1.88963	0.048821	0.961062	1	No Change	No Change
ENSG00000273204	NA	NA	NA	8.69684	-0.482862	0.856077	-0.56404	0.572727	1	No Change	No Change
ENSG00000079739	PGM1	phosphoglucomutase 1	5236	928.82	-0.065579	0.177407	-0.369654	0.71164	1	No Change	No Change
ENSG00000162377	COA7	cytochrome c oxidase assembly factor 7	65260	869.545	-0.105848	0.256423	-0.412788	0.679762	1	No Change	No Change
ENSG00000224613	RNPC3-DT	RNPC3 divergent transcript	101928436	1.08127	-2.71513	2.37415	-1.14362	0.25278	1	Down	No Change
ENSG00000116774	OLFML3	olfactomedin like 3	56944	14.0111	0.557717	1.0932	0.510167	0.609935	1	No Change	No Change
ENSG00000284652	NA	NA	NA	0.308215	2.76529	4.31142	0.641387	0.521271	1	Up	No Change
ENSG00000023909	GCLM	glutamate-cysteine ligase modifier subunit	2730	600.206	-0.0338616	0.32642	-0.103736	0.917379	1	No Change	No Change
ENSG00000069702	TGFBR3	transforming growth factor beta receptor 3	7049	160.611	0.0082952	0.347935	0.0238412	0.980979	1	No Change	No Change
ENSG00000228399	RPS20P6	ribosomal protein S20 pseudogene 6	100270900	0.257259	-0.0161662	4.40746	-0.00366791	0.997073	1	No Change	No Change
ENSG00000237480	NA	NA	NA	0.163481	0	4.40746	0	1	1	No Change	No Change
ENSG00000198198	SZT2	SZT2 subunit of KICSTOR complex	23334	466.519	0.0348635	0.188481	0.184971	0.853252	1	No Change	No Change
ENSG00000225183	NA	NA	NA	0.0853802	-0.977954	4.40746	-0.221886	0.824403	1	No Change	No Change
ENSG00000116793	PHTF1	putative homeodomain transcription factor 1	10745	233.407	0.0534925	0.254583	0.210119	0.833575	1	No Change	No Change
ENSG00000260879	NA	NA	NA	3.41592	-1.92837	1.46679	-1.31469	0.188614	1	Down	No Change
ENSG00000236360	NA	NA	NA	0.832841	0.767908	2.36828	0.324247	0.745751	1	No Change	No Change
ENSG00000183298	RPSAP19	ribosomal protein SA pseudogene 19	730029	12.6621	-0.168388	0.593223	-0.283852	0.776524	1	No Change	No Change
ENSG00000234332	NA	NA	NA	0.168105	1.88007	4.36509	0.430707	0.666682	1	Up	No Change
ENSG00000117525	F3	coagulation factor III, tissue factor	2152	961.438	0.0149395	0.287273	0.0520045	0.958525	1	No Change	No Change
ENSG00000225079	FTH1P22	ferritin heavy chain 1 pseudogene 22	100462772	0.0796432	0	4.40746	0	1	1	No Change	No Change
ENSG00000270457	NA	NA	NA	0.258005	0.945621	4.40746	0.21455	0.830118	1	No Change	No Change
ENSG00000231987	LINC01787	long intergenic non-protein coding RNA 1787	101928241	0.0833692	0	4.40746	0	1	1	No Change	No Change
ENSG00000228057	SEC63P1	SEC63 homolog, protein translocation regulator pseudogene 1	100420341	0.809942	-1.04903	2.32596	-0.45101	0.651982	1	Down	No Change
ENSG00000224445	LINC01708	long intergenic non-protein coding RNA 1708	101928270	0.0779044	-0.977954	4.40746	-0.221886	0.824403	1	No Change	No Change
ENSG00000181656	GPR88	G protein-coupled receptor 88	54112	0.0842513	-0.977954	4.40746	-0.221886	0.824403	1	No Change	No Change
ENSG00000122481	RWDD3	RWD domain containing 3	25950	46.9368	0.19782	0.323323	0.611835	0.540647	1	No Change	No Change
ENSG00000198162	MAN1A2	mannosidase alpha class 1A member 2	10905	716.921	-0.242415	0.27847	-0.870523	0.384014	1	No Change	No Change
ENSG00000238198	LRIG2-DT	LRIG2 divergent transcript	100996251	0.381969	-0.0161662	4.38285	-0.00368851	0.997057	1	No Change	No Change
ENSG00000171517	LPAR3	lysophosphatidic acid receptor 3	23566	449.403	-0.0320864	0.256201	-0.125239	0.900334	1	No Change	No Change
ENSG00000143079	CTTNBP2NL	CTTNBP2 N-terminal like	55917	332.15	-0.0663381	0.28034	-0.236634	0.81294	1	No Change	No Change
ENSG00000232450	RPS2P14	ribosomal protein S2 pseudogene 14	100270827	4.79066	-1.23957	1.06674	-1.16202	0.245229	1	Down	No Change
ENSG00000223575	NA	NA	NA	0.154743	-0.0161662	4.40746	-0.00366791	0.997073	1	No Change	No Change
ENSG00000272715	NA	NA	NA	0.733895	3.6403	2.9885	1.2181	0.223185	1	Up	No Change
ENSG00000143093	STRIP1	striatin interacting protein 1	85369	565.881	0.110708	0.202785	0.545936	0.58511	1	No Change	No Change
ENSG00000226415	NA	NA	NA	18.107	-0.0788198	0.567665	-0.138849	0.889569	1	No Change	No Change
ENSG00000085491	SLC25A24	solute carrier family 25 member 24	29957	607.795	-0.131136	0.317453	-0.41309	0.679541	1	No Change	No Change
ENSG00000173947	PIFO	primary cilia formation	128344	18.475	-0.23902	0.683979	-0.349455	0.726748	1	No Change	No Change
ENSG00000134198	TSPAN2	tetraspanin 2	10100	2.97123	-0.750831	1.09667	-0.684645	0.493568	1	No Change	No Change
ENSG00000226053	LINC01776	long intergenic non-protein coding RNA 1776	729987	0.309075	2.76906	4.31125	0.642288	0.520686	1	Up	No Change
ENSG00000198799	LRIG2	leucine rich repeats and immunoglobulin like domains 2	9860	399.936	-0.115991	0.288697	-0.401773	0.687851	1	No Change	No Change
ENSG00000279513	NA	NA	NA	1.24191	-3.20274	2.07565	-1.54301	0.122828	1	Down	No Change
ENSG00000117620	SLC35A3	solute carrier family 35 member A3	23443	322.734	0.0932421	0.27681	0.336845	0.736234	1	No Change	No Change
ENSG00000280186	NA	NA	NA	0.57619	-0.977957	3.49047	-0.280179	0.77934	1	No Change	No Change
ENSG00000162688	AGL	amylo-alpha-1, 6-glucosidase, 4-alpha-glucanotransferase	178	579.038	-0.177789	0.244419	-0.727395	0.466984	1	No Change	No Change
ENSG00000197106	SLC6A17	solute carrier family 6 member 17	388662	373.23	-0.107688	0.279634	-0.385106	0.700159	1	No Change	No Change
ENSG00000236137	CD101-AS1	CD101 antisense RNA 1	101929099	10.825	-0.193753	0.588227	-0.329385	0.741864	1	No Change	No Change
ENSG00000203859	HSD3B2	hydroxy-delta-5-steroid dehydrogenase, 3 beta- and steroid delta-isomerase 2	3284	0.727186	1.80685	2.89992	0.623069	0.533239	1	Up	No Change
ENSG00000228086	NA	NA	NA	0.162156	-1.85234	4.3698	-0.423894	0.671643	1	Down	No Change
ENSG00000234020	NA	NA	NA	0.0796432	0	4.40746	0	1	1	No Change	No Change
ENSG00000185946	RNPC3	RNA binding region (RNP1, RRM) containing 3	55599	171.533	-0.16756	0.234049	-0.715916	0.474043	1	No Change	No Change
ENSG00000162627	SNX7	sorting nexin 7	51375	388.836	-0.0804656	0.280649	-0.286713	0.774332	1	No Change	No Change
ENSG00000226715	LINC01709	long intergenic non-protein coding RNA 1709	105378872	0.0853802	-0.977954	4.40746	-0.221886	0.824403	1	No Change	No Change
ENSG00000162695	SLC30A7	solute carrier family 30 member 7	148867	497.809	0.000145236	0.298634	0.000486334	0.999612	1	No Change	No Change
ENSG00000265808	SEC22B	SEC22 homolog B, vesicle trafficking protein	9554	910.283	-0.161544	0.200545	-0.805523	0.420518	1	No Change	No Change
ENSG00000134247	PTGFRN	prostaglandin F2 receptor inhibitor	5738	1354.45	0.0373873	0.225363	0.165898	0.868237	1	No Change	No Change
ENSG00000116752	BCAS2	BCAS2 pre-mRNA processing factor	10286	699.674	0.0351842	0.215705	0.163113	0.87043	1	No Change	No Change
ENSG00000162664	ZNF326	zinc finger protein 326	284695	487.274	0.0403171	0.258691	0.155851	0.876151	1	No Change	No Change
ENSG00000236866	TENT5C-DT	TENT5C divergent transcript	100996263	0.307354	2.76151	4.31159	0.640485	0.521857	1	Up	No Change
ENSG00000134253	TRIM45	tripartite motif containing 45	80263	105.433	-0.122161	0.303331	-0.402731	0.687146	1	No Change	No Change
ENSG00000179571	NBPF17P	NBPF member 17, pseudogene	401967	0.69414	-1.90038	3.67911	-0.516533	0.605482	1	Down	No Change
ENSG00000173218	VANGL1	VANGL planar cell polarity protein 1	81839	783.554	-0.178849	0.256091	-0.698382	0.484938	1	No Change	No Change
ENSG00000226755	NA	NA	NA	0.939124	-0.929417	2.70913	-0.343069	0.731547	1	No Change	No Change
ENSG00000232650	LINC01780	long intergenic non-protein coding RNA 1780	105378934	0.0853802	-0.977954	4.40746	-0.221886	0.824403	1	No Change	No Change
ENSG00000183508	TENT5C	terminal nucleotidyltransferase 5C	54855	45.9167	0.388561	0.391547	0.992375	0.321014	1	No Change	No Change
ENSG00000234283	NA	NA	NA	0.0772688	0.945621	4.40746	0.21455	0.830118	1	No Change	No Change
ENSG00000143398	PIP5K1A	phosphatidylinositol-4-phosphate 5-kinase type 1 alpha	8394	1446.65	-0.106381	0.207922	-0.511639	0.608903	1	No Change	No Change
ENSG00000196505	GDAP2	ganglioside induced differentiation associated protein 2	54834	291.108	-0.179256	0.243768	-0.735353	0.462124	1	No Change	No Change
ENSG00000228347	NA	NA	NA	0.0768385	0.945621	4.40746	0.21455	0.830118	1	No Change	No Change
ENSG00000065183	WDR3	WD repeat domain 3	10885	1309.54	-0.132742	0.296499	-0.447697	0.654372	1	No Change	No Change
ENSG00000227082	LINC02798	long intergenic non-protein coding RNA 2798	107985194	0.723203	-1.90447	2.90336	-0.655954	0.511854	1	Down	No Change
ENSG00000163393	SLC22A15	solute carrier family 22 member 15	55356	68.9818	-0.192454	0.418486	-0.459881	0.645602	1	No Change	No Change
ENSG00000163156	SCNM1	sodium channel modifier 1	79005	426.943	0.194944	0.194082	1.00444	0.315166	1	No Change	No Change
ENSG00000156150	ALX3	ALX homeobox 3	257	3.68759	-0.156519	1.19314	-0.131183	0.895631	1	No Change	No Change
ENSG00000197323	TRIM33	tripartite motif containing 33	51592	777.18	-0.21258	0.290212	-0.7325	0.463863	1	No Change	No Change
ENSG00000237975	FLG-AS1	FLG antisense RNA 1	339400	2.87311	1.28398	1.26407	1.01576	0.309746	1	Up	No Change
ENSG00000261168	NA	NA	NA	13.2377	0.531378	0.697377	0.761967	0.44608	1	No Change	No Change
ENSG00000079335	CDC14A	cell division cycle 14A	8556	88.7881	-0.280283	0.360134	-0.778274	0.436408	1	No Change	No Change
ENSG00000143119	CD53	CD53 molecule	963	0.495879	0	3.50349	0	1	1	No Change	No Change
ENSG00000237278	RLIMP2	ring finger protein, LIM domain interacting pseudogene 2	100533731	1.06151	-2.91238	2.7008	-1.07834	0.280882	1	Down	No Change
ENSG00000233432	MTIF2P1	mitochondrial translational initiation factor 2 pseudogene 1	80713	0.159645	-0.977954	4.40746	-0.221886	0.824403	1	No Change	No Change
ENSG00000171943	SRGAP2C	SLIT-ROBO Rho GTPase activating protein 2C	653464	82.9708	-0.156497	0.274454	-0.570212	0.568534	1	No Change	No Change
ENSG00000155761	SPAG17	sperm associated antigen 17	200162	7.67005	-0.199311	0.84801	-0.235033	0.814183	1	No Change	No Change
ENSG00000116830	TTF2	transcription termination factor 2	8458	684.948	-0.143336	0.328609	-0.436191	0.662698	1	No Change	No Change
ENSG00000227091	SLC6A17-AS1	SLC6A17 antisense RNA 1	105378897	1.97262	-2.46101	2.29189	-1.07379	0.282917	1	Down	No Change
ENSG00000081026	MAGI3	membrane associated guanylate kinase, WW and PDZ domain containing 3	260425	133.663	-0.00217436	0.277167	-0.00784493	0.993741	1	No Change	No Change
ENSG00000224965	NA	NA	NA	0.742531	-0.950467	2.97322	-0.319677	0.749214	1	No Change	No Change
ENSG00000186150	UBL4B	ubiquitin like 4B	164153	1.19044	-1.85913	2.34172	-0.793915	0.427245	1	Down	No Change
ENSG00000143458	GABPB2	GA binding protein transcription factor subunit beta 2	126626	200.987	-0.135789	0.263084	-0.516144	0.605754	1	No Change	No Change
ENSG00000233907	LINC01761	long intergenic non-protein coding RNA 1761	440594	0.0796432	0	4.40746	0	1	1	No Change	No Change
ENSG00000163155	LYSMD1	LysM domain containing 1	388695	102.419	0.0939509	0.281466	0.333792	0.738537	1	No Change	No Change
ENSG00000241975	NA	NA	NA	3.84772	-1.31003	1.61503	-0.811152	0.417278	1	Down	No Change
ENSG00000228217	NA	NA	NA	0.402476	-0.891422	3.7875	-0.235359	0.81393	1	No Change	No Change
ENSG00000175984	DENND2C	DENN domain containing 2C	163259	98.8678	-0.306688	0.343785	-0.892094	0.372343	1	No Change	No Change
ENSG00000116824	CD2	CD2 molecule	914	0.416132	0.945622	4.27116	0.221397	0.824783	1	No Change	No Change
ENSG00000236887	RPS15P1	ribosomal protein S15 pseudogene 1	728428	0.706398	-1.35012	2.81447	-0.479706	0.631436	1	Down	No Change
ENSG00000024526	DEPDC1	DEP domain containing 1	55635	773.388	-0.110198	0.411703	-0.267665	0.788957	1	No Change	No Change
ENSG00000236480	NA	NA	NA	0.781136	0.464291	2.72581	0.170331	0.86475	1	No Change	No Change
ENSG00000225279	NA	NA	NA	3.1259	0.234261	1.4458	0.162029	0.871283	1	No Change	No Change
ENSG00000117262	GPR89A	G protein-coupled receptor 89A	653519	113.284	0.356216	0.254788	1.39809	0.162087	1	No Change	No Change
ENSG00000231613	NA	NA	NA	1.50838	-0.0182236	2.4371	-0.00747757	0.994034	1	No Change	No Change
ENSG00000137947	GTF2B	general transcription factor IIB	2959	526.525	-0.0155145	0.254714	-0.0609096	0.951431	1	No Change	No Change
ENSG00000233589	NA	NA	NA	166.779	0.263801	0.360818	0.73112	0.464706	1	No Change	No Change
ENSG00000117586	TNFSF4	TNF superfamily member 4	7292	25.5917	0.708844	0.650192	1.09021	0.275621	1	No Change	No Change
ENSG00000162728	KCNJ9	potassium inwardly rectifying channel subfamily J member 9	3765	1.1586	-0.314005	2.0254	-0.155034	0.876795	1	No Change	No Change
ENSG00000229021	NA	NA	NA	0.985379	-2.91945	2.15511	-1.35466	0.175525	1	Down	No Change
ENSG00000184371	CSF1	colony stimulating factor 1	1435	86.7725	-0.0185033	0.28442	-0.0650563	0.948129	1	No Change	No Change
ENSG00000233203	NA	NA	NA	9.81405	0.804921	0.845847	0.951615	0.341292	1	No Change	No Change
ENSG00000232499	LOC100421402	heterogeneous nuclear ribonucleoprotein A1 pseudogene	100421402	1.35064	0.980349	1.71373	0.572056	0.567284	1	No Change	No Change
ENSG00000232265	LINC02805	long intergenic non-protein coding RNA 2805	100505824	0.0772688	0.945621	4.40746	0.21455	0.830118	1	No Change	No Change
ENSG00000163154	TNFAIP8L2	TNF alpha induced protein 8 like 2	79626	0.155809	-1.80152	4.37414	-0.411856	0.680445	1	Down	No Change
ENSG00000232995	RGS5	regulator of G protein signaling 5	8490	7.75337	-0.288719	0.762513	-0.378641	0.704954	1	No Change	No Change
ENSG00000227777	RPL7AP19	ribosomal protein L7a pseudogene 19	100271036	0.495602	0.945624	3.61306	0.261724	0.793534	1	No Change	No Change
ENSG00000177173	NA	NA	NA	4.2042	-2.12746	1.15353	-1.84429	0.0651402	1	Down	No Change
ENSG00000162729	IGSF8	immunoglobulin superfamily member 8	93185	739.851	0.18934	0.197713	0.957654	0.338237	1	No Change	No Change
ENSG00000143158	MPC2	mitochondrial pyruvate carrier 2	25874	693.728	-0.0501498	0.267921	-0.187181	0.851518	1	No Change	No Change
ENSG00000271092	TLCD4-RWDD3	TLCD4-RWDD3 readthrough	100527978	4.94359	-0.0335459	0.997974	-0.033614	0.973185	1	No Change	No Change
ENSG00000278811	LINC00624	long intergenic non-protein coding RNA 624	100289211	3.7493	-3.26424	1.41369	-2.30902	0.0209427	1	Down	No Change
ENSG00000000460	C1orf112	chromosome 1 open reading frame 112	55732	261.534	-0.213829	0.333169	-0.641803	0.521001	1	No Change	No Change
ENSG00000188859	FAM78B	family with sequence similarity 78 member B	149297	45.9276	-0.0149557	0.358251	-0.0417465	0.966701	1	No Change	No Change
ENSG00000135862	LAMC1	laminin subunit gamma 1	3915	1133.54	0.00351694	0.214409	0.016403	0.986913	1	No Change	No Change
ENSG00000232952	LOC401957	matrin 3 pseudogene	401957	0.248179	1.88343	4.36482	0.431502	0.666104	1	Up	No Change
ENSG00000227722	NA	NA	NA	0.477028	2.35551	4.33231	0.543708	0.586642	1	Up	No Change
ENSG00000143198	MGST3	microsomal glutathione S-transferase 3	4259	1061.05	-0.00737478	0.219687	-0.0335696	0.97322	1	No Change	No Change
ENSG00000143318	CASQ1	calsequestrin 1	844	0.0772688	0.945621	4.40746	0.21455	0.830118	1	No Change	No Change
ENSG00000143621	ILF2	interleukin enhancer binding factor 2	3608	6524.65	-0.0116469	0.32292	-0.0360673	0.971229	1	No Change	No Change
ENSG00000143155	TIPRL	TOR signaling pathway regulator	261726	771.778	-0.194256	0.154501	-1.25732	0.208639	1	No Change	No Change
ENSG00000143156	NME7	NME/NM23 family member 7	29922	352.77	0.0200751	0.228529	0.0878446	0.93	1	No Change	No Change
ENSG00000116147	TNR	tenascin R	7143	0.91294	-3.90391	3.70826	-1.05276	0.292451	1	Down	No Change
ENSG00000213064	SFT2D2	SFT2 domain containing 2	375035	1487.88	-0.143305	0.270407	-0.52996	0.59614	1	No Change	No Change
ENSG00000203307	NA	NA	NA	0.305289	2.35552	4.33231	0.543708	0.586642	1	Up	No Change
ENSG00000143179	UCK2	uridine-cytidine kinase 2	7371	1608.11	0.0159972	0.21155	0.075619	0.939722	1	No Change	No Change
ENSG00000143315	PIGM	phosphatidylinositol glycan anchor biosynthesis class M	93183	196.275	-0.294984	0.314805	-0.937036	0.34874	1	No Change	No Change
ENSG00000272931	NA	NA	NA	2.20682	-0.196474	1.46634	-0.133989	0.893411	1	No Change	No Change
ENSG00000143190	POU2F1	POU class 2 homeobox 1	5451	361.074	-0.159675	0.256996	-0.621312	0.534394	1	No Change	No Change
ENSG00000225475	NA	NA	NA	0.0833692	0	4.40746	0	1	1	No Change	No Change
ENSG00000230898	NA	NA	NA	0.256141	-2.50555	4.32555	-0.579246	0.562423	1	Down	No Change
ENSG00000287697	NA	NA	NA	2.54	1.04995	1.37676	0.762621	0.445689	1	Up	No Change
ENSG00000075945	KIFAP3	kinesin associated protein 3	22920	222.445	0.40066	0.217172	1.84489	0.0650532	1	No Change	No Change
ENSG00000224468	LAMC1-AS1	LAMC1 antisense RNA 1	110841583	0.166738	0	4.40746	0	1	1	No Change	No Change
ENSG00000092607	TBX15	T-box transcription factor 15	6913	1.70589	-0.521157	2.23086	-0.233613	0.815285	1	No Change	No Change
ENSG00000227741	LOC729867	uncharacterized LOC729867	729867	10.6526	-0.0781505	0.852776	-0.0916424	0.926982	1	No Change	No Change
ENSG00000236364	NA	NA	NA	19.5158	-0.167179	0.606817	-0.275502	0.782931	1	No Change	No Change
ENSG00000047410	TPR	translocated promoter region, nuclear basket protein	7175	2237.14	-0.248086	0.181199	-1.36914	0.170956	1	No Change	No Change
ENSG00000231992	NA	NA	NA	0.0881138	0	4.40746	0	1	1	No Change	No Change
ENSG00000018625	ATP1A2	ATPase Na+/K+ transporting subunit alpha 2	477	0.41204	-2.4878	4.32651	-0.575012	0.565283	1	Down	No Change
ENSG00000171806	METTL18	methyltransferase like 18	92342	108.897	-0.383775	0.231246	-1.6596	0.0969957	1	No Change	No Change
ENSG00000287919	NA	NA	NA	0.830641	-0.131118	3.04076	-0.0431201	0.965606	1	No Change	No Change
ENSG00000254154	SEC16B	SEC16 homolog B, endoplasmic reticulum export factor	89866	0.310159	2.34811	4.33275	0.541945	0.587857	1	Up	No Change
ENSG00000162694	EXTL2	exostosin like glycosyltransferase 2	2135	414.918	-0.015604	0.176434	-0.0884412	0.929526	1	No Change	No Change
ENSG00000214262	ANKRD36BP1	ankyrin repeat domain 36B pseudogene 1	84832	0.711312	-2.82867	2.87321	-0.984499	0.32487	1	Down	No Change
ENSG00000215835	LOC284685	EWS RNA binding protein 1 pseudogene	284685	2.0512	1.27295	1.40695	0.90476	0.365593	1	Up	No Change
ENSG00000118197	DDX59	DEAD-box helicase 59	83479	186.746	0.0182899	0.24589	0.0743823	0.940706	1	No Change	No Change
ENSG00000135842	NIBAN1	niban apoptosis regulator 1	116496	179.016	-0.272888	0.896514	-0.304388	0.760832	1	No Change	No Change
ENSG00000229258	LPGAT1-AS1	LPGAT1 antisense RNA 1	102723727	0.257285	-0.0161662	4.40746	-0.00366791	0.997073	1	No Change	No Change
ENSG00000228238	NA	NA	NA	0.237377	-0.977954	4.40746	-0.221886	0.824403	1	No Change	No Change
ENSG00000232393	RPL5P6	ribosomal protein L5 pseudogene 6	646784	0.16152	-0.0161662	4.40746	-0.00366791	0.997073	1	No Change	No Change
ENSG00000058085	LAMC2	laminin subunit gamma 2	3918	445.41	0.0934086	0.368069	0.25378	0.799665	1	No Change	No Change
ENSG00000260088	DDX59-AS1	DDX59 antisense RNA 1	101929224	12.7002	0.347121	0.719354	0.482546	0.629418	1	No Change	No Change
ENSG00000116815	CD58	CD58 molecule	965	188.908	-0.1454	0.324741	-0.447743	0.654339	1	No Change	No Change
ENSG00000232917	NA	NA	NA	0.0881138	0	4.40746	0	1	1	No Change	No Change
ENSG00000233057	EEF1A1P14	eukaryotic translation elongation factor 1 alpha 1 pseudogene 14	647167	1.28868	-1.09674	2.24262	-0.489044	0.624811	1	Down	No Change
ENSG00000143167	GPA33	glycoprotein A33	10223	1.26936	0.302706	2.09363	0.144584	0.885039	1	No Change	No Change
ENSG00000143184	XCL1	X-C motif chemokine ligand 1	6375	1.23408	0.00955526	1.92159	0.00497259	0.996032	1	No Change	No Change
ENSG00000260976	NA	NA	NA	0.0842513	-0.977954	4.40746	-0.221886	0.824403	1	No Change	No Change
ENSG00000286572	NA	NA	NA	0.163012	0	4.40746	0	1	1	No Change	No Change
ENSG00000177807	KCNJ10	potassium inwardly rectifying channel subfamily J member 10	3766	4.4737	1.98469	1.34746	1.47292	0.140774	1	Up	No Change
ENSG00000143228	NUF2	NUF2 component of NDC80 kinetochore complex	83540	519.703	-0.04585	0.380834	-0.120394	0.904171	1	No Change	No Change
ENSG00000231615	LOC646870	centrosomal protein 57kDa pseudogene	646870	0.429635	-2.92147	4.30604	-0.678459	0.497481	1	Down	No Change
ENSG00000231714	NA	NA	NA	0.0853802	-0.977954	4.40746	-0.221886	0.824403	1	No Change	No Change
ENSG00000174514	MFSD4A	major facilitator superfamily domain containing 4A	148808	20.3232	-0.380541	0.527944	-0.720799	0.471033	1	No Change	No Change
ENSG00000143178	TBX19	T-box transcription factor 19	9095	58.0864	0.159228	0.4091	0.389216	0.697117	1	No Change	No Change
ENSG00000224837	NA	NA	NA	9.19259	0.0837375	0.72113	0.11612	0.907558	1	No Change	No Change
ENSG00000116833	NR5A2	nuclear receptor subfamily 5 group A member 2	2494	22.9472	0.77156	0.505926	1.52504	0.127248	1	No Change	No Change
ENSG00000227740	LINC02803	long intergenic non-protein coding RNA 2803	107985228	8.3082	1.9921	0.836016	2.38285	0.0171794	1	Up	No Change
ENSG00000260990	NA	NA	NA	0.0734829	0	4.40746	0	1	1	No Change	No Change
ENSG00000000457	SCYL3	SCY1 like pseudokinase 3	57147	183.542	-0.108832	0.23346	-0.46617	0.641094	1	No Change	No Change
ENSG00000143507	DUSP10	dual specificity phosphatase 10	11221	45.6266	-4.38445e-05	0.386044	-0.000113574	0.999909	1	No Change	No Change
ENSG00000232527	LINC02802	long intergenic non-protein coding RNA 2802	100996732	0.0842513	-0.977954	4.40746	-0.221886	0.824403	1	No Change	No Change
ENSG00000157064	NMNAT2	nicotinamide nucleotide adenylyltransferase 2	23057	1.37412	-0.602441	2.17372	-0.277147	0.781667	1	No Change	No Change
ENSG00000215808	LINC01139	long intergenic non-protein coding RNA 1139	339535	0.0772688	0.945621	4.40746	0.21455	0.830118	1	No Change	No Change
ENSG00000059588	TARBP1	TAR (HIV-1) RNA binding protein 1	6894	276.391	-0.106633	0.279574	-0.381413	0.702897	1	No Change	No Change
ENSG00000232959	NA	NA	NA	0.410633	1.76978	3.76079	0.470588	0.637935	1	Up	No Change
ENSG00000122224	LY9	lymphocyte antigen 9	4063	0.796132	-3.45686	2.66323	-1.29799	0.19429	1	Down	No Change
ENSG00000162782	TDRD5	tudor domain containing 5	163589	8.76276	0.296572	0.710868	0.417197	0.676535	1	No Change	No Change
ENSG00000143653	SCCPDH	saccharopine dehydrogenase (putative)	51097	1.01236	2.98428	2.96329	1.00709	0.313894	1	Up	No Change
ENSG00000158711	ELK4	ETS transcription factor ELK4	2005	738.663	-0.166078	0.263342	-0.630655	0.528266	1	No Change	No Change
ENSG00000227747	NA	NA	NA	0.0817406	0	4.40746	0	1	1	No Change	No Change
ENSG00000234975	FTH1P2	ferritin heavy chain 1 pseudogene 2	2497	6.74261	0.534456	0.765635	0.698056	0.485142	1	No Change	No Change
ENSG00000162851	TFB2M	transcription factor B2, mitochondrial	64216	547.596	-0.129573	0.239362	-0.541329	0.588281	1	No Change	No Change
ENSG00000271427	NA	NA	NA	1.26772	2.13631	2.58366	0.826854	0.40832	1	Up	No Change
ENSG00000143353	LYPLAL1	lysophospholipase like 1	127018	322.529	-0.037492	0.204489	-0.183344	0.854528	1	No Change	No Change
ENSG00000197965	MPZL1	myelin protein zero like 1	9019	1499.79	-0.0836155	0.154532	-0.54109	0.588446	1	No Change	No Change
ENSG00000143493	INTS7	integrator complex subunit 7	25896	649.04	-0.128883	0.180508	-0.714003	0.475225	1	No Change	No Change
ENSG00000230777	NA	NA	NA	0.39227	1.76943	3.8102	0.464392	0.642367	1	Up	No Change
ENSG00000179397	CATSPERE	catsper channel auxiliary subunit epsilon	257044	6.66175	0.358614	0.871547	0.411468	0.68073	1	No Change	No Change
ENSG00000117592	PRDX6	peroxiredoxin 6	9588	5589.76	0.0643424	0.17677	0.363989	0.715866	1	No Change	No Change
ENSG00000186197	EDARADD	EDAR associated death domain	128178	1.33837	2.28652	2.22799	1.02627	0.304764	1	Up	No Change
ENSG00000162670	BRINP3	BMP/retinoic acid inducible neural specific 3	339479	0.23508	0	4.40746	0	1	1	No Change	No Change
ENSG00000143199	ADCY10	adenylate cyclase 10	55811	1.40267	1.07793	1.89618	0.568474	0.569713	1	Up	No Change
ENSG00000092978	GPATCH2	G-patch domain containing 2	55105	245.075	-0.0987009	0.225585	-0.437532	0.661726	1	No Change	No Change
ENSG00000143499	SMYD2	SET and MYND domain containing 2	56950	483.43	-0.263063	0.157963	-1.66534	0.0958443	1	No Change	No Change
ENSG00000188404	SELL	selectin L	6402	59.9312	-0.188574	0.302892	-0.622578	0.533562	1	No Change	No Change
ENSG00000236942	NA	NA	NA	0.919606	-0.879746	2.7723	-0.317334	0.75099	1	No Change	No Change
ENSG00000203697	CAPN8	calpain 8	388743	8.02352	0.271876	0.916315	0.296706	0.766691	1	No Change	No Change
ENSG00000116574	RHOU	ras homolog family member U	58480	77.9941	-0.200697	0.431362	-0.465264	0.641742	1	No Change	No Change
ENSG00000287929	NA	NA	NA	4.65901	1.38911	1.29146	1.07561	0.282101	1	Up	No Change
ENSG00000226292	RPS3AP10	RPS3A pseudogene 10	401975	0.245222	0	4.40746	0	1	1	No Change	No Change
ENSG00000121481	RNF2	ring finger protein 2	6045	625.183	-0.108196	0.204778	-0.528358	0.597251	1	No Change	No Change
ENSG00000143248	RGS5	regulator of G protein signaling 5	8490	53.6917	-0.234046	0.305674	-0.765674	0.44387	1	No Change	No Change
ENSG00000162814	SPATA17	spermatogenesis associated 17	128153	29.7761	0.0304069	0.387268	0.0785166	0.937417	1	No Change	No Change
ENSG00000116679	IVNS1ABP	influenza virus NS1A binding protein	10625	1581.59	-0.0292535	0.202663	-0.144346	0.885228	1	No Change	No Change
ENSG00000228536	NA	NA	NA	3.01039	-0.362149	1.47635	-0.245301	0.806224	1	No Change	No Change
ENSG00000230550	ERLNC1	estrogen receptor responsive lncRNA 1	101929441	2.55312	0.314175	1.30014	0.241646	0.809054	1	No Change	No Change
ENSG00000228470	NA	NA	NA	1.29512	-1.24	1.93324	-0.64141	0.521256	1	Down	No Change
ENSG00000152092	ASTN1	astrotactin 1	460	0.0853802	-0.977954	4.40746	-0.221886	0.824403	1	No Change	No Change
ENSG00000229983	NA	NA	NA	0.452198	2.57763	4.32027	0.596636	0.55075	1	Up	No Change
ENSG00000225920	NA	NA	NA	0.153677	1.76621	4.37463	0.40374	0.686404	1	Up	No Change
ENSG00000143476	DTL	denticleless E3 ubiquitin protein ligase homolog	51514	750.969	0.0423743	0.294066	0.144098	0.885423	1	No Change	No Change
ENSG00000121486	TRMT1L	tRNA methyltransferase 1 like	81627	440.488	-0.172357	0.214244	-0.80449	0.421114	1	No Change	No Change
ENSG00000228437	NA	NA	NA	0.558926	0	3.85279	0	1	1	No Change	No Change
ENSG00000057252	SOAT1	sterol O-acyltransferase 1	6646	428.539	0.0710572	0.223099	0.318501	0.750105	1	No Change	No Change
ENSG00000234070	SPATA17-AS1	SPATA17 antisense RNA 1	103752555	0.980787	-0.0183892	2.70595	-0.00679585	0.994578	1	No Change	No Change
ENSG00000233018	NA	NA	NA	0.250107	0	4.40746	0	1	1	No Change	No Change
ENSG00000123685	BATF3	basic leucine zipper ATF-like transcription factor 3	55509	75.2824	-0.151751	0.329922	-0.45996	0.645545	1	No Change	No Change
ENSG00000162852	CNST	consortin, connexin sorting protein	163882	261.747	-0.0213538	0.273892	-0.0779642	0.937857	1	No Change	No Change
ENSG00000273004	NA	NA	NA	2.47171	-0.0200856	1.59694	-0.0125776	0.989965	1	No Change	No Change
ENSG00000143842	SOX13	SRY-box transcription factor 13	9580	578.877	0.112544	0.241005	0.466977	0.640516	1	No Change	No Change
ENSG00000268062	SRP14P4	signal recognition particle 14 pseudogene 4	111644147	0.0779044	-0.977954	4.40746	-0.221886	0.824403	1	No Change	No Change
ENSG00000237409	RPL27AP2	ribosomal protein L27a pseudogene 2	391124	0.0734829	0	4.40746	0	1	1	No Change	No Change
ENSG00000116962	NID1	nidogen 1	4811	0.558832	-0.0122189	3.43589	-0.00355627	0.997163	1	No Change	No Change
ENSG00000220749	RPL21P28	ribosomal protein L21 pseudogene 28	100131205	4.43524	0.0122472	0.916428	0.0133641	0.989337	1	No Change	No Change
ENSG00000181450	ZNF678	zinc finger protein 678	339500	110.581	-0.0808676	0.314634	-0.257021	0.797163	1	No Change	No Change
ENSG00000223519	NA	NA	NA	0.394025	1.80566	4.20278	0.429635	0.667461	1	Up	No Change
ENSG00000120333	MRPS14	mitochondrial ribosomal protein S14	63931	391.414	5.19324e-05	0.285652	0.000181803	0.999855	1	No Change	No Change
ENSG00000286285	NA	NA	NA	14.2058	0.660459	0.646486	1.02161	0.306963	1	No Change	No Change
ENSG00000225300	NA	NA	NA	0.519477	0	4.40746	0	1	1	No Change	No Change
ENSG00000162753	SLC9C2	solute carrier family 9 member C2 (putative)	284525	0.157548	-0.977954	4.40746	-0.221886	0.824403	1	No Change	No Change
ENSG00000231424	NA	NA	NA	0.629433	-0.977956	3.80067	-0.257312	0.796938	1	No Change	No Change
ENSG00000143355	LHX9	LIM homeobox 9	56956	1.27858	-2.42665	2.47388	-0.980908	0.326638	1	Down	No Change
ENSG00000121644	DESI2	desumoylating isopeptidase 2	51029	1124.71	-0.0857774	0.189833	-0.451857	0.651372	1	No Change	No Change
ENSG00000174502	SLC26A9	solute carrier family 26 member 9	115019	0.40172	-0.900308	3.38636	-0.265863	0.790344	1	No Change	No Change
ENSG00000158715	SLC45A3	solute carrier family 45 member 3	85414	294.699	-0.00502235	0.288893	-0.0173848	0.98613	1	No Change	No Change
ENSG00000143195	ILDR2	immunoglobulin like domain containing receptor 2	387597	56.3001	-0.180877	0.498662	-0.362725	0.71681	1	No Change	No Change
ENSG00000162849	KIF26B	kinesin family member 26B	55083	27.7486	0.640957	0.605298	1.05891	0.28964	1	No Change	No Change
ENSG00000273416	NA	NA	NA	2.82873	-0.434282	1.30021	-0.334008	0.738374	1	No Change	No Change
ENSG00000282111	NA	NA	NA	0.0772688	0.945621	4.40746	0.21455	0.830118	1	No Change	No Change
ENSG00000067533	RRP15	ribosomal RNA processing 15 homolog	51018	649.157	-0.0798171	0.207829	-0.384052	0.70094	1	No Change	No Change
ENSG00000116209	TMEM59	transmembrane protein 59	9528	1588.39	0.0284454	0.236111	0.120475	0.904107	1	No Change	No Change
ENSG00000287808	NA	NA	NA	18.1284	-0.0337898	0.60086	-0.0562357	0.955154	1	No Change	No Change
ENSG00000116161	CACYBP	calcyclin binding protein	27101	3002.37	0.0291746	0.372574	0.0783056	0.937585	1	No Change	No Change
ENSG00000260698	NA	NA	NA	4.90093	-1.30332	1.05983	-1.22974	0.218793	1	Down	No Change
ENSG00000277007	NA	NA	NA	3.1169	0.127813	1.09911	0.116288	0.907424	1	No Change	No Change
ENSG00000152104	PTPN14	protein tyrosine phosphatase non-receptor type 14	5784	743.574	-0.0239885	0.330253	-0.0726365	0.942095	1	No Change	No Change
ENSG00000236975	NA	NA	NA	0.913743	3.46422	2.38197	1.45435	0.145849	1	Up	No Change
ENSG00000286541	NA	NA	NA	0.0779044	-0.977954	4.40746	-0.221886	0.824403	1	No Change	No Change
ENSG00000117650	NEK2	NIMA related kinase 2	4751	690.221	-0.11353	0.371516	-0.305586	0.75992	1	No Change	No Change
ENSG00000235021	NA	NA	NA	0.419724	1.02438	4.21779	0.242872	0.808104	1	Up	No Change
ENSG00000203724	C1orf53	chromosome 1 open reading frame 53	388722	43.8357	0.208106	0.429162	0.484912	0.627739	1	No Change	No Change
ENSG00000158764	ITLN2	intelectin 2	142683	2.64679	0.249377	1.65266	0.150894	0.880059	1	No Change	No Change
ENSG00000261065	NA	NA	NA	6.16684	-0.851312	0.970476	-0.877211	0.380372	1	No Change	No Change
ENSG00000236206	NA	NA	NA	0.341521	-2.92147	4.30604	-0.678459	0.497481	1	Down	No Change
ENSG00000168118	RAB4A	RAB4A, member RAS oncogene family	5867	1000.64	0.0737358	0.170374	0.432787	0.66517	1	No Change	No Change
ENSG00000173726	TOMM20	translocase of outer mitochondrial membrane 20	9804	4307.28	-0.0173368	0.185417	-0.0935021	0.925505	1	No Change	No Change
ENSG00000282852	NA	NA	NA	0.0891987	0	4.40746	0	1	1	No Change	No Change
ENSG00000152382	TADA1	transcriptional adaptor 1	117143	284.012	0.032538	0.237838	0.136807	0.891183	1	No Change	No Change
ENSG00000143839	REN	renin	5972	4.8852	0.378063	1.1401	0.331605	0.740187	1	No Change	No Change
ENSG00000230547	HMGB1P11	high mobility group box 1 pseudogene 11	100419996	0.555482	0.332784	3.72288	0.0893889	0.928773	1	No Change	No Change
ENSG00000227953	NA	NA	NA	0.679464	3.22603	2.82025	1.14388	0.252672	1	Up	No Change
ENSG00000135829	DHX9	DExH-box helicase 9	1660	4504.93	-0.123159	0.284228	-0.43331	0.66479	1	No Change	No Change
ENSG00000134717	BTF3L4	basic transcription factor 3 like 4	91408	1301.01	-0.087075	0.2457	-0.354395	0.723043	1	No Change	No Change
ENSG00000116668	SWT1	SWT1 RNA endoribonuclease homolog	54823	68.0978	-0.315042	0.34556	-0.911686	0.361934	1	No Change	No Change
ENSG00000143756	FBXO28	F-box protein 28	23219	735.517	-0.174503	0.239303	-0.729211	0.465873	1	No Change	No Change
ENSG00000232341	RPL4P2	ribosomal protein L4 pseudogene 2	646688	0.650803	1.87446	2.77998	0.674271	0.500139	1	Up	No Change
ENSG00000287676	NA	NA	NA	1.58439	-2.84205	2.09213	-1.35845	0.174322	1	Down	No Change
ENSG00000236792	NA	NA	NA	0.477735	0	3.59052	0	1	1	No Change	No Change
ENSG00000143207	COP 1	COP1 E3 ubiquitin ligase	64326	548.106	0.049118	0.160403	0.306217	0.75944	1	No Change	No Change
ENSG00000026751	SLAMF7	SLAM family member 7	57823	9.42319	1.19426	1.13763	1.04978	0.293819	1	Up	No Change
ENSG00000150681	RGS18	regulator of G protein signaling 18	64407	0.0833692	0	4.40746	0	1	1	No Change	No Change
ENSG00000116906	GNPAT	glyceronephosphate O-acyltransferase	8443	1178.24	0.0289169	0.247662	0.11676	0.907051	1	No Change	No Change
ENSG00000092969	TGFB2	transforming growth factor beta 2	7042	26.4479	-0.0529321	0.668396	-0.0791927	0.936879	1	No Change	No Change
ENSG00000157181	ODR4	odr-4 GPCR localization factor homolog	54953	375.276	-0.0484834	0.171439	-0.282803	0.777328	1	No Change	No Change
ENSG00000250762	NA	NA	NA	0.542648	-3.11923	3.83104	-0.814198	0.415531	1	Down	No Change
ENSG00000227240	NA	NA	NA	1.27622	1.792	2.5096	0.714058	0.475191	1	Up	No Change
ENSG00000076258	FMO4	flavin containing dimethylaniline monoxygenase 4	2329	32.4837	-0.255575	0.483856	-0.528204	0.597358	1	No Change	No Change
ENSG00000117697	NSL1	NSL1 component of MIS12 kinetochore complex	25936	543.99	0.131722	0.247189	0.532879	0.594117	1	No Change	No Change
ENSG00000162669	HFM1	helicase for meiosis 1	164045	5.4644	-0.669998	1.23175	-0.54394	0.586483	1	No Change	No Change
ENSG00000143641	GALNT2	polypeptide N-acetylgalactosaminyltransferase 2	2590	1217.49	0.00632059	0.156235	0.0404557	0.96773	1	No Change	No Change
ENSG00000227630	LINC01132	long intergenic non-protein coding RNA 1132	100506810	0.0768385	0.945621	4.40746	0.21455	0.830118	1	No Change	No Change
ENSG00000228830	NA	NA	NA	19.6505	0.113039	0.609473	0.18547	0.852861	1	No Change	No Change
ENSG00000010932	FMO1	flavin containing dimethylaniline monoxygenase 1	2326	0.159286	0	4.40746	0	1	1	No Change	No Change
ENSG00000282849	NA	NA	NA	0.4948	0	4.40746	0	1	1	No Change	No Change
ENSG00000010072	SPRTN	SprT-like N-terminal domain	83932	265.689	-0.19645	0.26544	-0.740092	0.459244	1	No Change	No Change
ENSG00000135766	EGLN1	egl-9 family hypoxia inducible factor 1	54583	212.897	-0.103103	0.3921	-0.26295	0.792589	1	No Change	No Change
ENSG00000213051	RPL5P5	ribosomal protein L5 pseudogene 5	730213	0.66824	-1.53222	2.71622	-0.5641	0.572686	1	Down	No Change
ENSG00000168243	GNG4	G protein subunit gamma 4	2786	352.281	-0.14461	0.424541	-0.340627	0.733385	1	No Change	No Change
ENSG00000224939	LINC00184	long intergenic non-protein coding RNA 184	100302691	0.0891987	0	4.40746	0	1	1	No Change	No Change
ENSG00000116183	PAPPA2	pappalysin 2	60676	1.68065	-1.8214	2.50145	-0.728139	0.466529	1	Down	No Change
ENSG00000270106	TSNAX-DISC1	TSNAX-DISC1 readthrough (NMD candidate)	100303453	0.467464	-0.596515	3.55049	-0.168009	0.866576	1	No Change	No Change
ENSG00000232194	NA	NA	NA	1.15968	0.611459	2.01299	0.303757	0.761313	1	No Change	No Change
ENSG00000231612	NA	NA	NA	0.154538	1.77334	4.37401	0.405426	0.685164	1	Up	No Change
ENSG00000237980	NA	NA	NA	1.39807	-3.71075	3.35898	-1.10473	0.269279	1	Down	No Change
ENSG00000230849	NA	NA	NA	0.0796432	0	4.40746	0	1	1	No Change	No Change
ENSG00000170382	LRRN2	leucine rich repeat neuronal 2	10446	141.89	0.143116	0.365799	0.391242	0.695619	1	No Change	No Change
ENSG00000287450	NA	NA	NA	0.631043	3.0841	3.68612	0.836679	0.402773	1	Up	No Change
ENSG00000066027	PPP2R5A	protein phosphatase 2 regulatory subunit B'alpha	5525	1053.46	-0.0751847	0.146732	-0.512393	0.608376	1	No Change	No Change
ENSG00000286263	NA	NA	NA	0.0796432	0	4.40746	0	1	1	No Change	No Change
ENSG00000094975	SUCO	SUN domain containing ossification factor	51430	491.226	-0.258809	0.214306	-1.20766	0.227178	1	No Change	No Change
ENSG00000162772	ATF3	activating transcription factor 3	467	382.552	0.273921	0.712888	0.384241	0.7008	1	No Change	No Change
ENSG00000135828	RNASEL	ribonuclease L	6041	72.0121	0.0574069	0.295282	0.194414	0.845852	1	No Change	No Change
ENSG00000076356	PLXNA2	plexin A2	5362	28.7604	0.333775	0.66468	0.502159	0.615556	1	No Change	No Change
ENSG00000185523	SPATA45	spermatogenesis associated 45	149643	1.38218	-1.3476	2.27103	-0.593386	0.552923	1	Down	No Change
ENSG00000116711	PLA2G4A	phospholipase A2 group IVA	5321	152.486	-0.370261	0.317769	-1.16519	0.243942	1	No Change	No Change
ENSG00000285665	NA	NA	NA	3.02979	-0.984771	1.30195	-0.756381	0.449421	1	No Change	No Change
ENSG00000228208	LINC02869	long intergenic non-protein coding RNA 2869	440714	0.561502	-3.16261	3.71408	-0.851517	0.394482	1	Down	No Change
ENSG00000273384	NA	NA	NA	1.07542	-1.34716	2.53668	-0.531073	0.595368	1	Down	No Change
ENSG00000238061	NA	NA	NA	1.04392	2.43391	2.7047	0.899881	0.368183	1	Up	No Change
ENSG00000234915	NA	NA	NA	0.351069	2.94173	4.30407	0.683476	0.494306	1	Up	No Change
ENSG00000143845	ETNK2	ethanolamine kinase 2	55224	562.235	-0.0898232	0.174129	-0.515842	0.605965	1	No Change	No Change
ENSG00000230063	NA	NA	NA	0.310589	2.35058	4.3326	0.542533	0.587451	1	Up	No Change
ENSG00000123684	LPGAT1	lysophosphatidylglycerol acyltransferase 1	9926	1148.81	0.0267183	0.220478	0.121183	0.903546	1	No Change	No Change
ENSG00000225338	RPL23AP18	ribosomal protein L23a pseudogene 18	728134	0.237549	-1.80152	4.37414	-0.411856	0.680445	1	Down	No Change
ENSG00000224407	NA	NA	NA	12.9155	0.883568	0.72459	1.2194	0.222691	1	No Change	No Change
ENSG00000237457	NA	NA	NA	1.68858	-0.887288	2.17944	-0.407118	0.683921	1	No Change	No Change
ENSG00000225171	DUTP6	deoxyuridine triphosphatase pseudogene 6	100873912	2.65557	0.374176	1.35525	0.276094	0.782476	1	No Change	No Change
ENSG00000235386	NA	NA	NA	0.240604	-0.977954	4.40746	-0.221886	0.824403	1	No Change	No Change
ENSG00000123836	PFKFB2	6-phosphofructo-2-kinase/fructose-2,6-biphosphatase 2	5208	260.104	-0.0943233	0.290884	-0.324264	0.745738	1	No Change	No Change
ENSG00000229832	NA	NA	NA	0.958447	-3.21817	3.01219	-1.06838	0.285349	1	Down	No Change
ENSG00000117691	NENF	neudesin neurotrophic factor	29937	1160.25	-0.00194334	0.269956	-0.00719872	0.994256	1	No Change	No Change
ENSG00000287856	NA	NA	NA	0.0734829	0	4.40746	0	1	1	No Change	No Change
ENSG00000228067	LINC01740	long intergenic non-protein coding RNA 1740	101929565	0.154538	1.77334	4.37401	0.405426	0.685164	1	Up	No Change
ENSG00000203705	TATDN3	TatD DNase domain containing 3	128387	191.294	-0.0264975	0.227552	-0.116446	0.907299	1	No Change	No Change
ENSG00000224040	NA	NA	NA	1.11562	1.13824	1.93784	0.587377	0.55695	1	Up	No Change
ENSG00000228686	NA	NA	NA	0.0734829	0	4.40746	0	1	1	No Change	No Change
ENSG00000279838	NA	NA	NA	1.29382	-0.581046	1.76851	-0.32855	0.742496	1	No Change	No Change
ENSG00000174175	SELP	selectin P	6403	0.0734829	0	4.40746	0	1	1	No Change	No Change
ENSG00000008118	CAMK1G	calcium/calmodulin dependent protein kinase IG	57172	12.4045	0.728443	1.67392	0.435172	0.663437	1	No Change	No Change
ENSG00000171161	ZNF672	zinc finger protein 672	79894	667.409	-0.00301971	0.155687	-0.019396	0.984525	1	No Change	No Change
ENSG00000196878	LAMB3	laminin subunit beta 3	3914	1108.08	0.134262	0.344935	0.38924	0.697099	1	No Change	No Change
ENSG00000133059	DSTYK	dual serine/threonine and tyrosine protein kinase	25778	230.382	-0.298993	0.226911	-1.31767	0.187615	1	No Change	No Change
ENSG00000074964	ARHGEF10L	Rho guanine nucleotide exchange factor 10 like	55160	378.562	0.0480644	0.277047	0.173488	0.862268	1	No Change	No Change
ENSG00000116918	TSNAX	translin associated factor X	7257	655.676	0.0440317	0.168527	0.261274	0.793881	1	No Change	No Change
ENSG00000287445	NA	NA	NA	4.33982	-0.250632	1.14415	-0.219055	0.826607	1	No Change	No Change
ENSG00000240963	NA	NA	NA	0.0912668	0.945621	4.40746	0.21455	0.830118	1	No Change	No Change
ENSG00000198929	NOS1AP	nitric oxide synthase 1 adaptor protein	9722	52.484	0.134939	0.667396	0.202188	0.83977	1	No Change	No Change
ENSG00000176393	RNPEP	arginyl aminopeptidase	6051	2124.29	0.0281066	0.268882	0.104531	0.916748	1	No Change	No Change
ENSG00000174606	ANGEL2	angel homolog 2	90806	345.681	-0.148519	0.233027	-0.63735	0.523897	1	No Change	No Change
ENSG00000179914	ITLN1	intelectin 1	55600	0.910035	-1.89502	2.57921	-0.734729	0.462505	1	Down	No Change
ENSG00000235750	KIAA0040	KIAA0040	9674	499.427	-0.237555	0.345755	-0.68706	0.492045	1	No Change	No Change
ENSG00000226758	DISC1-IT1	DISC1 intronic transcript 1	104472714	0.311618	-2.79713	4.31131	-0.648789	0.516475	1	Down	No Change
ENSG00000236905	RPS5P4	RPS5 pseudogene 4	100129090	0.490715	0.941717	3.40388	0.27666	0.782041	1	No Change	No Change
ENSG00000288007	NA	NA	NA	0.0817406	0	4.40746	0	1	1	No Change	No Change
ENSG00000227887	NA	NA	NA	0.160208	0.945621	4.40746	0.21455	0.830118	1	No Change	No Change
ENSG00000116903	EXOC8	exocyst complex component 8	149371	338.042	-0.0694855	0.239274	-0.290401	0.771509	1	No Change	No Change
ENSG00000287354	LOC124904503	uncharacterized LOC124904503	124904503	0.176228	0	4.40746	0	1	1	No Change	No Change
ENSG00000151414	NEK7	NIMA related kinase 7	140609	511.701	-0.224639	0.204693	-1.09744	0.272449	1	No Change	No Change
ENSG00000177614	PGBD5	piggyBac transposable element derived 5	79605	4.2503	0.844184	1.30263	0.64806	0.516946	1	No Change	No Change
ENSG00000233920	NA	NA	NA	0.0891987	0	4.40746	0	1	1	No Change	No Change
ENSG00000183831	ANKRD45	ankyrin repeat domain 45	339416	2.77953	-0.709529	1.59828	-0.443933	0.657091	1	No Change	No Change
ENSG00000197472	ZNF695	zinc finger protein 695	57116	39.9291	-0.339882	0.513503	-0.661888	0.508043	1	No Change	No Change
ENSG00000230184	NA	NA	NA	0.302775	-1.80152	4.37414	-0.411856	0.680445	1	Down	No Change
ENSG00000136643	RPS6KC1	ribosomal protein S6 kinase C1	26750	377.685	-0.126377	0.224698	-0.562432	0.573822	1	No Change	No Change
ENSG00000236317	RPS28P2	ribosomal protein S28 pseudogene 2	100271120	0.936249	-0.0161663	2.99579	-0.00539633	0.995694	1	No Change	No Change
ENSG00000176855	KRT18P28	keratin 18 pseudogene 28	343326	4.05759	2.6285	1.36862	1.92055	0.0547878	1	Up	No Change
ENSG00000133069	TMCC2	transmembrane and coiled-coil domain family 2	9911	113.7	-0.192239	0.319746	-0.601225	0.54769	1	No Change	No Change
ENSG00000162877	PM20D1	peptidase M20 domain containing 1	148811	0.0842513	-0.977954	4.40746	-0.221886	0.824403	1	No Change	No Change
ENSG00000233461	LOC122526782	uncharacterized LOC122526782	122526782	54.8207	0.232401	0.341536	0.680459	0.496214	1	No Change	No Change
ENSG00000225401	NA	NA	NA	0.321629	-1.9018	4.36573	-0.43562	0.663112	1	Down	No Change
ENSG00000135747	ZNF670-ZNF695	ZNF670-ZNF695 readthrough (NMD candidate)	100533111	8.69975	0.327762	1.04827	0.312671	0.754531	1	No Change	No Change
ENSG00000069248	NUP133	nucleoporin 133	55746	1054.02	-0.149475	0.244141	-0.612248	0.540374	1	No Change	No Change
ENSG00000227751	RCC2-AS1	RCC2 antisense RNA 1	114515514	23.4252	0.359908	0.526281	0.683871	0.494057	1	No Change	No Change
ENSG00000285280	NA	NA	NA	61.9475	0.100427	0.340332	0.295087	0.767927	1	No Change	No Change
ENSG00000236468	EEF1A1P44	eukaryotic translation elongation factor 1 alpha 1 pseudogene 44	100421840	0.249361	-0.977954	4.40746	-0.221886	0.824403	1	No Change	No Change
ENSG00000185220	PGBD2	piggyBac transposable element derived 2	267002	108.721	0.0225685	0.270529	0.0834237	0.933515	1	No Change	No Change
ENSG00000162769	FLVCR1	FLVCR heme transporter 1	28982	432.888	-0.167693	0.223248	-0.75115	0.452563	1	No Change	No Change
ENSG00000133065	SLC41A1	solute carrier family 41 member 1	254428	976.225	0.069428	0.228464	0.303891	0.761211	1	No Change	No Change
ENSG00000233084	RPL23AP25	ribosomal protein L23a pseudogene 25	653789	1.62684	-1.71166	1.92643	-0.888513	0.374265	1	Down	No Change
ENSG00000223774	NA	NA	NA	7.47177	-0.858047	1.0041	-0.85454	0.392806	1	No Change	No Change
ENSG00000228863	NA	NA	NA	0.641691	2.76752	3.63108	0.762176	0.445955	1	Up	No Change
ENSG00000286213	NA	NA	NA	0.176228	0	4.40746	0	1	1	No Change	No Change
ENSG00000277462	ZNF670	zinc finger protein 670	93474	131.919	-0.0977134	0.247392	-0.394973	0.692863	1	No Change	No Change
ENSG00000225591	NA	NA	NA	0.32498	-1.42183	4.33239	-0.328186	0.742771	1	Down	No Change
ENSG00000035687	ADSS2	adenylosuccinate synthase 2	159	912.072	-0.124683	0.191245	-0.651952	0.514432	1	No Change	No Change
ENSG00000213080	NA	NA	NA	7.44428	0.708368	0.818557	0.865386	0.386827	1	No Change	No Change
ENSG00000234678	NA	NA	NA	101.433	-0.317067	0.30401	-1.04295	0.296972	1	No Change	No Change
ENSG00000231272	NA	NA	NA	0.300092	0	4.40746	0	1	1	No Change	No Change
ENSG00000163431	LMOD1	leiomodin 1	25802	2.8711	-1.03818	1.69446	-0.612692	0.54008	1	Down	No Change
ENSG00000230124	ACBD6	acyl-CoA binding domain containing 6	84320	795.257	0.0829434	0.210485	0.394057	0.693539	1	No Change	No Change
ENSG00000226723	NA	NA	NA	0.77259	-0.0185208	2.92011	-0.00634249	0.994939	1	No Change	No Change
ENSG00000272672	NA	NA	NA	0.0772688	0.945621	4.40746	0.21455	0.830118	1	No Change	No Change
ENSG00000228982	NA	NA	NA	0.243923	-1.80152	4.37414	-0.411856	0.680445	1	Down	No Change
ENSG00000007341	ST7L	suppression of tumorigenicity 7 like	54879	157.25	0.0693145	0.229626	0.301858	0.762761	1	No Change	No Change
ENSG00000286747	NA	NA	NA	0.557989	2.35519	3.37527	0.697779	0.485316	1	Up	No Change
ENSG00000236069	NA	NA	NA	0.0779044	-0.977954	4.40746	-0.221886	0.824403	1	No Change	No Change
ENSG00000117222	RBBP5	RB binding protein 5, histone lysine methyltransferase complex subunit	5929	626.017	-0.0805829	0.248981	-0.323651	0.746202	1	No Change	No Change
ENSG00000143324	XPR1	xenotropic and polytropic retrovirus receptor 1	9213	509.197	-0.157727	0.22008	-0.716679	0.473572	1	No Change	No Change
ENSG00000118193	KIF14	kinesin family member 14	9928	356.968	-0.173521	0.44823	-0.387125	0.698664	1	No Change	No Change
ENSG00000231940	RPS7P3	ribosomal protein S7 pseudogene 3	440732	3.63677	0.766421	1.35565	0.565354	0.571833	1	No Change	No Change
ENSG00000198842	STYXL2	serine/threonine/tyrosine interacting like 2	92235	0.155809	-1.80152	4.37414	-0.411856	0.680445	1	Down	No Change
ENSG00000286619	NA	NA	NA	59.0234	-0.122489	0.387023	-0.316491	0.75163	1	No Change	No Change
ENSG00000198756	COLGALT2	collagen beta(1-O)galactosyltransferase 2	23127	4.40037	0.913682	1.34814	0.677736	0.497939	1	No Change	No Change
ENSG00000135749	PCNX2	pecanex 2	80003	326.623	-0.00043508	0.315066	-0.00138092	0.998898	1	No Change	No Change
ENSG00000143786	CNIH3	cornichon family AMPA receptor auxiliary protein 3	149111	21.7682	-0.353658	0.508676	-0.695251	0.486898	1	No Change	No Change
ENSG00000054282	SDCCAG8	SHH signaling and ciliogenesis regulator SDCCAG8	10806	384.584	0.00541913	0.192432	0.0281612	0.977534	1	No Change	No Change
ENSG00000183780	SLC35F3	solute carrier family 35 member F3	148641	222.704	-0.239243	0.22673	-1.05519	0.29134	1	No Change	No Change
ENSG00000162702	ZNF281	zinc finger protein 281	23528	441.64	-0.0104291	0.263077	-0.0396429	0.968378	1	No Change	No Change
ENSG00000238272	NA	NA	NA	0.233078	-0.839729	4.37414	-0.191976	0.847761	1	No Change	No Change
ENSG00000143194	MAEL	maelstrom spermatogenic transposon silencer	84944	0.231806	2.35552	4.33231	0.543708	0.586642	1	Up	No Change
ENSG00000229531	RABGAP1L-AS1	RABGAP1L antisense RNA 1	101928696	0.0833692	0	4.40746	0	1	1	No Change	No Change
ENSG00000271329	LOC100130714	metaxin 3 pseudogene	100130714	0.986927	0.711074	2.3069	0.308239	0.757901	1	No Change	No Change
ENSG00000054267	ARID4B	AT-rich interaction domain 4B	51742	506.71	-0.14643	0.27519	-0.532104	0.594654	1	No Change	No Change
ENSG00000287921	NA	NA	NA	3.47813	-0.747861	1.34665	-0.555351	0.578655	1	No Change	No Change
ENSG00000232166	RPL9P10	ribosomal protein L9 pseudogene 10	100270855	0.244753	0	4.40746	0	1	1	No Change	No Change
ENSG00000175137	SH3BP5L	SH3 binding domain protein 5 like	80851	758.714	0.0560391	0.167153	0.335256	0.737432	1	No Change	No Change
ENSG00000134245	WNT2B	Wnt family member 2B	7482	64.0229	0.0551136	0.522397	0.105501	0.915978	1	No Change	No Change
ENSG00000227373	RABGAP1L-DT	RABGAP1L divergent transcript	102724601	0.412424	-0.977954	4.23842	-0.230735	0.81752	1	No Change	No Change
ENSG00000228175	NA	NA	NA	14.8447	-0.323991	0.55284	-0.586048	0.557843	1	No Change	No Change
ENSG00000069275	NUCKS1	nuclear casein kinase and cyclin dependent kinase substrate 1	64710	5327.98	-0.0790433	0.219776	-0.359654	0.719106	1	No Change	No Change
ENSG00000143674	MAP3K21	mitogen-activated protein kinase kinase kinase 21	84451	414.668	-0.148843	0.348588	-0.426988	0.669388	1	No Change	No Change
ENSG00000187889	FYB2	FYN binding protein 2	199920	0.0912668	0.945621	4.40746	0.21455	0.830118	1	No Change	No Change
ENSG00000134375	TIMM17A	translocase of inner mitochondrial membrane 17A	10440	1789.35	0.0324801	0.313447	0.103622	0.917469	1	No Change	No Change
ENSG00000097046	CDC7	cell division cycle 7	8317	432.3	-0.112242	0.338957	-0.331138	0.74054	1	No Change	No Change
ENSG00000235605	RPS15P2	ribosomal protein S15 pseudogene 2	100271066	2.39964	0.712593	1.46991	0.484787	0.627827	1	No Change	No Change
ENSG00000223525	NA	NA	NA	0.512281	-3.50735	4.28648	-0.818237	0.413222	1	Down	No Change
ENSG00000273367	NA	NA	NA	4.15664	-1.8043	1.51922	-1.18765	0.234972	1	Down	No Change
ENSG00000230604	NA	NA	NA	0.2738	2.57763	4.32027	0.596636	0.55075	1	Up	No Change
ENSG00000236358	NA	NA	NA	3.01623	-0.731478	1.39708	-0.523574	0.600575	1	No Change	No Change
ENSG00000203737	GPR52	G protein-coupled receptor 52	9293	1.08521	-0.804732	2.83184	-0.284173	0.776278	1	No Change	No Change
ENSG00000238003	RPL10P4	ribosomal protein L10 pseudogene 4	391151	0.0842513	-0.977954	4.40746	-0.221886	0.824403	1	No Change	No Change
ENSG00000185420	SMYD3	SET and MYND domain containing 3	64754	383.758	0.240305	0.252554	0.951498	0.341352	1	No Change	No Change
ENSG00000076321	KLHL20	kelch like family member 20	27252	216.219	-0.300225	0.26576	-1.12968	0.25861	1	No Change	No Change
ENSG00000272175	NA	NA	NA	0.327376	-0.977954	4.40746	-0.221886	0.824403	1	No Change	No Change
ENSG00000135778	NTPCR	nucleoside-triphosphatase, cancer-related	84284	493.714	0.0700209	0.166891	0.419562	0.674806	1	No Change	No Change
ENSG00000213070	HMGB3P6	high mobility group box 3 pseudogene 6	729952	0.248665	-2.46587	4.32771	-0.569786	0.568823	1	Down	No Change
ENSG00000117280	RAB29	RAB29, member RAS oncogene family	8934	307.376	0.143185	0.223537	0.64054	0.521822	1	No Change	No Change
ENSG00000236719	OVAAL	ovarian adenocarcinoma amplified long non-coding RNA	148756	0.0881138	0	4.40746	0	1	1	No Change	No Change
ENSG00000136636	KCTD3	potassium channel tetramerization domain containing 3	51133	900.504	-0.0787484	0.292852	-0.268902	0.788005	1	No Change	No Change
ENSG00000225486	NA	NA	NA	0.401191	-0.0690613	3.74299	-0.0184508	0.985279	1	No Change	No Change
ENSG00000163874	ZC3H12A	zinc finger CCCH-type containing 12A	80149	150.045	0.0815837	0.229	0.35626	0.721646	1	No Change	No Change
ENSG00000237249	NA	NA	NA	0.153677	1.76621	4.37463	0.40374	0.686404	1	Up	No Change
ENSG00000054392	HHAT	hedgehog acyltransferase	55733	71.3574	-0.135045	0.394191	-0.342588	0.731909	1	No Change	No Change
ENSG00000188739	RBM34	RNA binding motif protein 34	23029	17.604	-0.137708	0.562758	-0.244702	0.806687	1	No Change	No Change
ENSG00000135750	KCNK1	potassium two pore domain channel subfamily K member 1	3775	543.845	-0.0435582	0.201073	-0.216629	0.828497	1	No Change	No Change
ENSG00000273198	NA	NA	NA	0.314183	0.811548	4.37401	0.185539	0.852806	1	No Change	No Change
ENSG00000273483	NA	NA	NA	3.55896	0.474724	1.41529	0.335426	0.737304	1	No Change	No Change
ENSG00000287987	NA	NA	NA	0.406959	0	4.40746	0	1	1	No Change	No Change
ENSG00000203729	LINC00272	long intergenic non-protein coding RNA 272	388719	0.0772688	0.945621	4.40746	0.21455	0.830118	1	No Change	No Change
ENSG00000261729	GS1-204I12.4	uncharacterized GS1-204I12.4	105371653	0.487473	2.76906	4.31125	0.642287	0.520687	1	Up	No Change
ENSG00000143341	HMCN1	hemicentin 1	83872	39.5345	0.0079335	0.633968	0.012514	0.990015	1	No Change	No Change
ENSG00000229739	PDC-AS1	PDC antisense RNA 1	102724919	2.96241	0.681316	1.45267	0.469008	0.639064	1	No Change	No Change
ENSG00000273874	MIR6859-2	microRNA 6859-2	102465909	0.615819	0.945625	3.45401	0.273776	0.784257	1	No Change	No Change
ENSG00000264101	MIR4689	microRNA 4689	100616421	0.623235	-3.79471	4.2794	-0.88674	0.375219	1	Down	No Change
ENSG00000243267	RN7SL614P	RNA, 7SL, cytoplasmic 614, pseudogene	106481089	0.22802	1.77334	4.37401	0.405426	0.685164	1	Up	No Change
ENSG00000239149	SNORA59B	small nucleolar RNA, H/ACA box 59B	677882	2.46213	0.452006	1.25149	0.361174	0.717969	1	No Change	No Change
ENSG00000251866	SCARNA21B	small Cajal body-specific RNA 21B	107397391	0.16511	0	4.40746	0	1	1	No Change	No Change
ENSG00000212541	NA	NA	NA	0.0853802	-0.977954	4.40746	-0.221886	0.824403	1	No Change	No Change
ENSG00000283414	LOC124904721	U6 spliceosomal RNA	124904721	0.744674	-0.0161662	3.62406	-0.0044608	0.996441	1	No Change	No Change
ENSG00000207508	RNU6-1237P	RNA, U6 small nuclear 1237, pseudogene	106480651	0.0779044	-0.977954	4.40746	-0.221886	0.824403	1	No Change	No Change
ENSG00000263675	MIR5581	microRNA 5581	100847010	3.04104	-2.99184	1.41819	-2.10962	0.0348914	1	Down	No Change
ENSG00000242860	RN7SL180P	RNA, 7SL, cytoplasmic 180, pseudogene	106480970	0.0891987	0	4.40746	0	1	1	No Change	No Change
ENSG00000263908	MIR3116-1	microRNA 3116-1	100422902	0.440569	0	4.40746	0	1	1	No Change	No Change
ENSG00000279049	NA	NA	NA	0.165383	0.945621	4.40746	0.21455	0.830118	1	No Change	No Change
ENSG00000243437	RN7SL370P	RNA, 7SL, cytoplasmic 370, pseudogene	106481024	0.0768385	0.945621	4.40746	0.21455	0.830118	1	No Change	No Change
ENSG00000212248	RNU6-750P	RNA, U6 small nuclear 750, pseudogene	106479897	0.153126	0	4.40746	0	1	1	No Change	No Change
ENSG00000207234	RNU6-125P	RNA, U6 small nuclear 125, pseudogene	106479621	0.52482	-0.977954	4.40746	-0.221886	0.824403	1	No Change	No Change
ENSG00000263526	MIR378G	microRNA 378g	100616321	0.0842513	-0.977954	4.40746	-0.221886	0.824403	1	No Change	No Change
ENSG00000211575	MIR760	microRNA 760	100126348	0.0833692	0	4.40746	0	1	1	No Change	No Change
ENSG00000244256	RN7SL130P	RNA, 7SL, cytoplasmic 130, pseudogene	106479269	3.06565	0.20118	1.65832	0.121316	0.903441	1	No Change	No Change
ENSG00000215930	MIR942	microRNA 942	100126331	0.166738	0	4.40746	0	1	1	No Change	No Change
ENSG00000264419	MIR548AC	microRNA 548ac	100616384	0.240604	-0.977954	4.40746	-0.221886	0.824403	1	No Change	No Change
ENSG00000199879	RNVU1-22	RNA, variant U1 small nuclear 22	106481627	0.619815	3.31867	4.17949	0.794038	0.427173	1	Up	No Change
ENSG00000283296	MIR4256	microRNA 4256	100422976	0.0796432	0	4.40746	0	1	1	No Change	No Change
ENSG00000276839	NA	NA	NA	0.307354	2.76151	4.31159	0.640485	0.521857	1	Up	No Change
ENSG00000215952	MIR921	microRNA 921	100126349	0.155809	-1.80152	4.37414	-0.411856	0.680445	1	Down	No Change
ENSG00000206659	NA	NA	NA	0.244667	-0.977954	4.40746	-0.221886	0.824403	1	No Change	No Change
ENSG00000201544	SNORA16B	small nucleolar RNA, H/ACA box 16B	692157	1.17054	-2.72422	2.49974	-1.0898	0.275801	1	Down	No Change
ENSG00000252906	SCARNA3	small Cajal body-specific RNA 3	677679	0.330023	-1.52601	4.32651	-0.352711	0.724305	1	Down	No Change
ENSG00000252860	RNU6-570P	RNA, U6 small nuclear 570, pseudogene	106481361	0.154538	1.77334	4.37401	0.405426	0.685164	1	Up	No Change
ENSG00000207181	SNORA14B	small nucleolar RNA, H/ACA box 14B	677802	1.39254	-0.0181041	2.19805	-0.00823644	0.993428	1	No Change	No Change
ENSG00000265744	MIR4427	microRNA 4427	100616390	0.230516	2.34811	4.33275	0.541945	0.587857	1	Up	No Change
ENSG00000275213	NA	NA	NA	0.159286	0	4.40746	0	1	1	No Change	No Change
ENSG00000239494	RN7SL333P	RNA, 7SL, cytoplasmic 333, pseudogene	106481014	2.75384	1.23436	1.71054	0.72162	0.470528	1	Up	No Change
ENSG00000241395	RN7SL344P	RNA, 7SL, cytoplasmic 344, pseudogene	106480503	0.0912668	0.945621	4.40746	0.21455	0.830118	1	No Change	No Change
ENSG00000201944	LOC124900423	small nucleolar RNA SNORA72	124900423	0.736269	0.551027	2.62454	0.209952	0.833705	1	No Change	No Change
ENSG00000243051	RN7SL269P	RNA, 7SL, cytoplasmic 269, pseudogene	106479320	0.0842513	-0.977954	4.40746	-0.221886	0.824403	1	No Change	No Change
ENSG00000207326	NA	NA	NA	0.154107	1.76978	4.37432	0.404584	0.685783	1	Up	No Change
ENSG00000264358	MIR3122	microRNA 3122	100422947	0.879412	1.8168	2.60244	0.698114	0.485106	1	Up	No Change
ENSG00000252612	NA	NA	NA	0.393997	2.34811	4.33275	0.541944	0.587857	1	Up	No Change
ENSG00000206762	RNU6-418P	RNA, U6 small nuclear 418, pseudogene	106481310	0.178397	0	4.40746	0	1	1	No Change	No Change
ENSG00000225272	RPL21P27	ribosomal protein L21 pseudogene 27	100270952	0.163481	0	4.40746	0	1	1	No Change	No Change
ENSG00000215838	LOC440700	carbonic anhydrase 14 pseudogene	440700	1.17003	-0.0122849	2.67405	-0.00459412	0.996334	1	No Change	No Change
ENSG00000273365	NA	NA	NA	0.0842513	-0.977954	4.40746	-0.221886	0.824403	1	No Change	No Change
ENSG00000224358	NA	NA	NA	4.12168	-0.426771	1.27945	-0.333557	0.738714	1	No Change	No Change
ENSG00000162545	CAMK2N1	calcium/calmodulin dependent protein kinase II inhibitor 1	55450	520.294	0.179971	0.306675	0.586847	0.557306	1	No Change	No Change
ENSG00000090432	MUL1	mitochondrial E3 ubiquitin protein ligase 1	79594	639.714	0.0643594	0.171549	0.375167	0.707536	1	No Change	No Change
ENSG00000183114	FAM43B	family with sequence similarity 43 member B	163933	0.0772688	0.945621	4.40746	0.21455	0.830118	1	No Change	No Change
ENSG00000158825	CDA	cytidine deaminase	978	396.471	-0.0202084	0.277229	-0.0728942	0.94189	1	No Change	No Change
ENSG00000158828	PINK1	PTEN induced kinase 1	65018	955.182	0.0291708	0.225206	0.129529	0.896939	1	No Change	No Change
ENSG00000117242	PINK1-AS	PINK1 antisense RNA	100861548	380.071	0.248417	0.19895	1.24864	0.211798	1	No Change	No Change
ENSG00000234473	ZNF101P2	zinc finger protein 101 pseudogene 2	730190	5.83104	-1.11611	1.03218	-1.08131	0.279561	1	Down	No Change
ENSG00000238754	SCARNA18B	small Cajal body-specific RNA 18B	107397392	0.0842513	-0.977954	4.40746	-0.221886	0.824403	1	No Change	No Change
ENSG00000134371	CDC73	cell division cycle 73	79577	542.114	-0.117567	0.202732	-0.579912	0.561974	1	No Change	No Change
ENSG00000162630	B3GALT2	beta-1,3-galactosyltransferase 2	8707	0.17076	-1.91891	4.36435	-0.439678	0.66017	1	Down	No Change
ENSG00000232077	LINC01031	long intergenic non-protein coding RNA 1031	101929184	1.89272	-0.452081	1.89116	-0.239049	0.811067	1	No Change	No Change
ENSG00000229639	LINC01758	long intergenic non-protein coding RNA 1758	105378788	0.0772688	0.945621	4.40746	0.21455	0.830118	1	No Change	No Change
ENSG00000066557	LRRC40	leucine rich repeat containing 40	55631	297.055	-0.305911	0.307423	-0.99508	0.319697	1	No Change	No Change
ENSG00000244389	RN7SL242P	RNA, 7SL, cytoplasmic 242, pseudogene	106480496	0.23332	1.76621	4.37463	0.40374	0.686404	1	Up	No Change
ENSG00000118454	ANKRD13C	ankyrin repeat domain 13C	81573	471.042	-0.0318392	0.211509	-0.150533	0.880344	1	No Change	No Change
ENSG00000226088	HHLA3-AS1	HHLA3 antisense RNA 1	102724548	0.248479	0	4.40746	0	1	1	No Change	No Change
ENSG00000116761	CTH	cystathionine gamma-lyase	1491	260.2	-0.126335	0.28838	-0.438083	0.661326	1	No Change	No Change
ENSG00000271992	NA	NA	NA	12.1837	0.46903	0.770081	0.609066	0.542481	1	No Change	No Change
ENSG00000007968	E2F2	E2F transcription factor 2	1870	508.782	-0.0787701	0.32272	-0.244082	0.807167	1	No Change	No Change
ENSG00000235052	NA	NA	NA	5.22731	1.32595	1.24368	1.06615	0.286356	1	Up	No Change
ENSG00000117318	ID3	inhibitor of DNA binding 3	3399	3121.41	0.0253543	0.207456	0.122215	0.902728	1	No Change	No Change
ENSG00000285802	NA	NA	NA	0.220449	0	4.40746	0	1	1	No Change	No Change
ENSG00000142676	RPL11	ribosomal protein L11	6135	18025.9	0.0182063	0.212445	0.0856987	0.931706	1	No Change	No Change
ENSG00000057757	PITHD1	PITH domain containing 1	57095	865.352	-0.0454025	0.187469	-0.242186	0.808636	1	No Change	No Change
ENSG00000011009	LYPLA2	lysophospholipase 2	11313	2077.43	0.0579417	0.195863	0.295828	0.767361	1	No Change	No Change
ENSG00000117308	GALE	UDP-galactose-4-epimerase	2582	1253.33	0.053246	0.237284	0.224398	0.822448	1	No Change	No Change
ENSG00000235748	NA	NA	NA	1.74279	2.65215	2.47849	1.07007	0.284588	1	Up	No Change
ENSG00000237861	NA	NA	NA	0.264341	0	4.40746	0	1	1	No Change	No Change
ENSG00000226919	NA	NA	NA	0.239424	-0.890548	4.3698	-0.203796	0.838513	1	No Change	No Change
ENSG00000233615	HNRNPA1P42	heterogeneous nuclear ribonucleoprotein A1 pseudogene 42	100287266	0.169171	-0.0161662	4.40746	-0.00366791	0.997073	1	No Change	No Change
ENSG00000238085	NA	NA	NA	0.0891987	0	4.40746	0	1	1	No Change	No Change
ENSG00000132703	APCS	amyloid P component, serum	325	0.146966	0	4.40746	0	1	1	No Change	No Change
ENSG00000158716	DUSP23	dual specificity phosphatase 23	54935	471.796	0.208431	0.229922	0.906528	0.364656	1	No Change	No Change
ENSG00000181036	FCRL6	Fc receptor like 6	343413	0.0842513	-0.977954	4.40746	-0.221886	0.824403	1	No Change	No Change
ENSG00000158714	SLAMF8	SLAM family member 8	56833	0.0842513	-0.977954	4.40746	-0.221886	0.824403	1	No Change	No Change
ENSG00000243284	VSIG8	V-set and immunoglobulin domain containing 8	391123	0.151387	-0.977954	4.40746	-0.221886	0.824403	1	No Change	No Change
ENSG00000272668	LOC107985216	uncharacterized LOC107985216	107985216	21.5388	-0.0813945	0.773818	-0.105186	0.916229	1	No Change	No Change
ENSG00000213085	CFAP45	cilia and flagella associated protein 45	25790	15.4819	0.280768	0.628605	0.446653	0.655125	1	No Change	No Change
ENSG00000279430	NA	NA	NA	0.155809	-1.80152	4.37414	-0.411856	0.680445	1	Down	No Change
ENSG00000256029	NA	NA	NA	2.16707	2.87102	1.69618	1.69264	0.0905246	1	Up	No Change
ENSG00000188004	SNHG28	small nucleolar RNA host gene 28	284677	0.0796432	0	4.40746	0	1	1	No Change	No Change
ENSG00000266580	MIR4254	microRNA 4254	100423028	0.163481	0	4.40746	0	1	1	No Change	No Change
ENSG00000254545	NA	NA	NA	0.568811	-0.531692	4.22984	-0.1257	0.899969	1	No Change	No Change
ENSG00000203620	NA	NA	NA	0.251372	-1.91038	4.36503	-0.437654	0.661637	1	Down	No Change
ENSG00000269967	NA	NA	NA	4.02786	0.194398	1.26166	0.154081	0.877545	1	No Change	No Change
ENSG00000228634	NA	NA	NA	0.178397	0	4.40746	0	1	1	No Change	No Change
ENSG00000163399	ATP1A1	ATPase Na+/K+ transporting subunit alpha 1	476	8232.35	0.0199189	0.138876	0.14343	0.885951	1	No Change	No Change
ENSG00000233154	LINC01762	long intergenic non-protein coding RNA 1762	101929023	2.92006	2.72313	1.74334	1.56202	0.118283	1	Up	No Change
ENSG00000224950	NA	NA	NA	3.89782	-0.0856826	1.26748	-0.0676009	0.946103	1	No Change	No Change
ENSG00000177888	ZBTB41	zinc finger and BTB domain containing 41	360023	273.457	-0.191129	0.231195	-0.826701	0.408407	1	No Change	No Change
ENSG00000243364	EFNA4	ephrin A4	1945	279.191	0.0725481	0.265184	0.273576	0.78441	1	No Change	No Change
ENSG00000251246	NA	NA	NA	0.16152	-0.0161662	4.40746	-0.00366791	0.997073	1	No Change	No Change
ENSG00000143590	EFNA3	ephrin A3	1944	218.084	0.101522	0.265493	0.382393	0.70217	1	No Change	No Change
ENSG00000169242	EFNA1	ephrin A1	1942	374.153	0.0606045	0.310014	0.19549	0.84501	1	No Change	No Change
ENSG00000169241	SLC50A1	solute carrier family 50 member 1	55974	807.977	0.124164	0.203123	0.611273	0.541019	1	No Change	No Change
ENSG00000163463	KRTCAP2	keratinocyte associated protein 2	200185	107.764	-0.254276	0.449235	-0.566021	0.57138	1	No Change	No Change
ENSG00000169231	THBS3	thrombospondin 3	7059	148.459	0.403943	0.429244	0.941057	0.346676	1	No Change	No Change
ENSG00000236263	NA	NA	NA	4.62747	-0.300151	1.02912	-0.291658	0.770548	1	No Change	No Change
ENSG00000236675	MTX1P1	metaxin 1 pseudogene 1	4581	2.35684	0.5197	1.72906	0.300569	0.763743	1	No Change	No Change
ENSG00000177628	GBA1	glucosylceramidase beta 1	2629	358.827	0.0529694	0.269039	0.196884	0.843919	1	No Change	No Change
ENSG00000116521	SCAMP3	secretory carrier membrane protein 3	10067	1232.54	0.094453	0.261517	0.361173	0.71797	1	No Change	No Change
ENSG00000176444	CLK2	CDC like kinase 2	1196	641.68	0.0327275	0.239935	0.136402	0.891504	1	No Change	No Change
ENSG00000143630	HCN3	hyperpolarization activated cyclic nucleotide gated potassium channel 3	57657	147.391	0.047751	0.272005	0.175551	0.860646	1	No Change	No Change
ENSG00000143627	PKLR	pyruvate kinase L/R	5313	1.68694	-2.03311	1.76663	-1.15084	0.249797	1	Down	No Change
ENSG00000228523	DNAJB6P4	DNAJB6 pseudogene 4	100130497	0.0796432	0	4.40746	0	1	1	No Change	No Change
ENSG00000223263	RNU6-387P	RNA, U6 small nuclear 387, pseudogene	106481891	0.0779044	-0.977954	4.40746	-0.221886	0.824403	1	No Change	No Change
ENSG00000244703	CD46P1	CD46 molecule pseudogene 1	4182	9.01763	0.00475947	1.12175	0.0042429	0.996615	1	No Change	No Change
ENSG00000174059	CD34	CD34 molecule	947	0.177313	0	4.40746	0	1	1	No Change	No Change
ENSG00000284237	NA	NA	NA	1.19208	0.168938	2.33183	0.0724487	0.942245	1	No Change	No Change
ENSG00000201746	RNU6-828P	RNA, U6 small nuclear 828, pseudogene	106479932	0.738318	-3.1219	3.15949	-0.988104	0.323102	1	Down	No Change
ENSG00000264881	NA	NA	NA	0.42145	0	4.40746	0	1	1	No Change	No Change
ENSG00000199562	RNU6-37P	RNA, U6 small nuclear 37, pseudogene	106478920	0.16152	-0.0161662	4.40746	-0.00366791	0.997073	1	No Change	No Change
ENSG00000284735	NA	NA	NA	1.14093	-1.55247	2.68508	-0.578184	0.56314	1	Down	No Change
ENSG00000284642	NA	NA	NA	13.989	0.203284	0.615833	0.330095	0.741328	1	No Change	No Change
ENSG00000142657	PGD	phosphogluconate dehydrogenase	5226	4526.95	0.0809338	0.214058	0.378094	0.705361	1	No Change	No Change
ENSG00000271989	NA	NA	NA	2.06373	0.0115604	1.57557	0.00733729	0.994146	1	No Change	No Change
ENSG00000251503	CENPS-CORT	CENPS-CORT readthrough	100526739	0.228656	-0.0161662	4.40746	-0.00366791	0.997073	1	No Change	No Change
ENSG00000175279	CENPS	centromere protein S	378708	40.4442	-0.359573	0.36442	-0.986699	0.32379	1	No Change	No Change
ENSG00000160049	DFFA	DNA fragmentation factor subunit alpha	1676	2037.01	0.0248699	0.153008	0.16254	0.870881	1	No Change	No Change
ENSG00000203469	NA	NA	NA	10.4352	0.384222	0.709688	0.541396	0.588235	1	No Change	No Change
ENSG00000236035	NA	NA	NA	0.0772688	0.945621	4.40746	0.21455	0.830118	1	No Change	No Change
ENSG00000221643	SNORA77	small nucleolar RNA, H/ACA box 77	677843	1.9026	-1.90209	2.00977	-0.946418	0.343935	1	Down	No Change
ENSG00000227417	NA	NA	NA	0.178397	0	4.40746	0	1	1	No Change	No Change
ENSG00000182004	SNRPE	small nuclear ribonucleoprotein polypeptide E	6635	1819.72	0.0949371	0.315125	0.301268	0.76321	1	No Change	No Change
ENSG00000130768	SMPDL3B	sphingomyelin phosphodiesterase acid like 3B	27293	516.853	-0.018981	0.413822	-0.0458677	0.963416	1	No Change	No Change
ENSG00000227050	NA	NA	NA	14.8014	0.579395	0.751632	0.770849	0.440796	1	No Change	No Change
ENSG00000238231	NA	NA	NA	1.25433	-3.42698	2.55697	-1.34025	0.180164	1	Down	No Change
ENSG00000240750	RN7SL559P	RNA, 7SL, cytoplasmic 559, pseudogene	106481849	0.629623	-1.03952	2.9095	-0.357285	0.720879	1	Down	No Change
ENSG00000158156	XKR8	XK related 8	55113	313.264	-0.14511	0.182977	-0.793049	0.427749	1	No Change	No Change
ENSG00000182118	FAM89A	family with sequence similarity 89 member A	375061	328.043	0.0501295	0.216916	0.231101	0.817236	1	No Change	No Change
ENSG00000227934	NA	NA	NA	0.312256	2.34811	4.33275	0.541944	0.587857	1	Up	No Change
ENSG00000143633	C1orf131	chromosome 1 open reading frame 131	128061	377.491	-0.0163894	0.261556	-0.0626612	0.950036	1	No Change	No Change
ENSG00000281912	LINC01144	long intergenic non-protein coding RNA 1144	400752	3.59474	0.200809	1.3046	0.153924	0.87767	1	No Change	No Change
ENSG00000132773	TOE1	target of EGR1, exonuclease	114034	351.761	-0.101793	0.350099	-0.290755	0.771238	1	No Change	No Change
ENSG00000070759	TESK2	testis associated actin remodelling kinase 2	10420	89.0248	-0.122541	0.304975	-0.401805	0.687827	1	No Change	No Change
ENSG00000280670	CCDC163	CCDC163 homolog	126661	53.4592	0.33515	0.425444	0.787764	0.430835	1	No Change	No Change
ENSG00000132763	MMACHC	metabolism of cobalamin associated C	25974	482.157	0.105066	0.276809	0.37956	0.704272	1	No Change	No Change
ENSG00000221953	LINC02897	long intergenic non-protein coding RNA 2897	388759	0.0853802	-0.977954	4.40746	-0.221886	0.824403	1	No Change	No Change
ENSG00000224014	NA	NA	NA	0.880208	-0.0161663	2.91048	-0.00555449	0.995568	1	No Change	No Change
ENSG00000259865	NA	NA	NA	86.7027	-0.00835247	0.323778	-0.0257969	0.979419	1	No Change	No Change
ENSG00000252516	RNA5SP82	RNA, 5S ribosomal pseudogene 82	100873316	1.71043	3.42743	2.07658	1.65051	0.0988382	1	Up	No Change
ENSG00000232347	NA	NA	NA	0.739469	-2.85262	3.05114	-0.934937	0.349821	1	Down	No Change
ENSG00000214144	NA	NA	NA	0.263835	0.945621	4.40746	0.21455	0.830118	1	No Change	No Change
ENSG00000286216	NA	NA	NA	0.0772688	0.945621	4.40746	0.21455	0.830118	1	No Change	No Change
ENSG00000252254	NA	NA	NA	0.407927	-2.42542	4.19682	-0.577918	0.56332	1	Down	No Change
ENSG00000228818	PSMD2P1	proteasome 26S subunit, non-ATPase, 2 pseudogene 1	266783	0.584205	0.912859	3.1235	0.292255	0.770092	1	No Change	No Change
ENSG00000233735	NA	NA	NA	0.230516	2.34811	4.33275	0.541945	0.587857	1	Up	No Change
ENSG00000162636	EEIG2	EEIG family member 2	284611	360.721	-0.204317	0.278492	-0.733656	0.463158	1	No Change	No Change
ENSG00000134186	PRPF38B	pre-mRNA processing factor 38B	55119	1064.77	-0.0969237	0.174628	-0.555028	0.578875	1	No Change	No Change
ENSG00000143107	FNDC7	fibronectin type III domain containing 7	163479	0.329751	0	4.40746	0	1	1	No Change	No Change
ENSG00000116266	STXBP3	syntaxin binding protein 3	6814	415.775	-0.0840538	0.202724	-0.414622	0.678418	1	No Change	No Change
ENSG00000203897	SPATA42	spermatogenesis associated 42	642864	0.0772688	0.945621	4.40746	0.21455	0.830118	1	No Change	No Change
ENSG00000237349	NA	NA	NA	0.0734829	0	4.40746	0	1	1	No Change	No Change
ENSG00000244716	RPL17P7	ribosomal protein L17 pseudogene 7	100132742	275.587	0.182186	0.279908	0.650877	0.515126	1	No Change	No Change
ENSG00000273382	NA	NA	NA	10.5197	0.0308262	0.783089	0.0393648	0.9686	1	No Change	No Change
ENSG00000215717	TMEM167B	transmembrane protein 167B	56900	362.611	0.0192662	0.240395	0.080144	0.936123	1	No Change	No Change
ENSG00000132676	DAP3	death associated protein 3	7818	2153.57	-0.0760716	0.157725	-0.482306	0.629589	1	No Change	No Change
ENSG00000203761	NA	NA	NA	78.2746	0.450419	0.284669	1.58226	0.11359	1	No Change	No Change
ENSG00000132718	SYT11	synaptotagmin 11	23208	8.9727	-0.219208	0.730174	-0.300214	0.764014	1	No Change	No Change
ENSG00000132680	KHDC4	KH domain containing 4, pre-mRNA splicing factor	22889	898.134	-0.161012	0.167838	-0.959333	0.337391	1	No Change	No Change
ENSG00000207475	SNORA80E	small nucleolar RNA, H/ACA box 80E	677823	1.20388	2.02342	2.52134	0.802519	0.422253	1	Up	No Change
ENSG00000277817	MIR6738	microRNA 6738	102465442	0.146966	0	4.40746	0	1	1	No Change	No Change
ENSG00000273002	ARHGEF2-AS2	ARHGEF2 antisense RNA 2	107985209	9.72608	1.55064	0.784904	1.97558	0.0482029	1	Up	No Change
ENSG00000285677	LOC105371729	uncharacterized LOC105371729	105371729	14.4992	-0.130084	0.544583	-0.238868	0.811208	1	No Change	No Change
ENSG00000163479	SSR2	signal sequence receptor subunit 2	6746	2766.77	0.0241162	0.207001	0.116503	0.907254	1	No Change	No Change
ENSG00000160803	UBQLN4	ubiquilin 4	56893	1759.02	0.0209291	0.172051	0.121645	0.903181	1	No Change	No Change
ENSG00000132698	RAB25	RAB25, member RAS oncogene family	57111	1293.67	0.0579638	0.227273	0.25504	0.798692	1	No Change	No Change
ENSG00000260238	PMF1-BGLAP	PMF1-BGLAP readthrough	100527963	0.176228	0	4.40746	0	1	1	No Change	No Change
ENSG00000242252	BGLAP	bone gamma-carboxyglutamate protein	632	2.85304	0.294161	1.32156	0.222586	0.823858	1	No Change	No Change
ENSG00000198952	SMG5	SMG5 nonsense mediated mRNA decay factor	23381	2123.6	0.0791424	0.171428	0.461665	0.644321	1	No Change	No Change
ENSG00000163472	TMEM79	transmembrane protein 79	84283	91.9949	-0.00783181	0.28683	-0.0273047	0.978217	1	No Change	No Change
ENSG00000163468	CCT3	chaperonin containing TCP1 subunit 3	7203	14331	-0.0200611	0.245129	-0.081839	0.934775	1	No Change	No Change
ENSG00000132677	RHBG	Rh family B glycoprotein	57127	103.583	-0.0374176	0.263045	-0.142248	0.886884	1	No Change	No Change
ENSG00000237390	NA	NA	NA	1.94309	0.916123	1.8788	0.487611	0.625825	1	No Change	No Change
ENSG00000254726	MEX3A	mex-3 RNA binding family member A	92312	378.25	-0.162871	0.371599	-0.438297	0.661171	1	No Change	No Change
ENSG00000225154	TUBAP9	tubulin alpha pseudogene 9	100533626	0.0768385	0.945621	4.40746	0.21455	0.830118	1	No Change	No Change
ENSG00000225506	NA	NA	NA	7.19508	-0.131225	1.05662	-0.124193	0.901163	1	No Change	No Change
ENSG00000224805	LINC00853	long intergenic non-protein coding RNA 853	100874253	6.96197	-0.175965	0.879783	-0.20001	0.841473	1	No Change	No Change
ENSG00000162366	PDZK1IP1	PDZK1 interacting protein 1	10158	0.0734829	0	4.40746	0	1	1	No Change	No Change
ENSG00000225762	NA	NA	NA	4.51273	1.33674	1.05011	1.27296	0.203033	1	Up	No Change
ENSG00000186790	FOXE3	forkhead box E3	2301	12.3089	-0.796816	0.698274	-1.14112	0.253819	1	No Change	No Change
ENSG00000237424	FOXD2-AS1	FOXD2 adjacent opposite strand RNA 1	84793	77.9144	0.270592	0.353078	0.76638	0.44345	1	No Change	No Change
ENSG00000189030	VHLL	VHL like	391104	0.484065	-0.639346	3.48613	-0.183397	0.854486	1	No Change	No Change
ENSG00000143061	IGSF3	immunoglobulin superfamily member 3	3321	587.417	-0.279689	0.228703	-1.22293	0.221354	1	No Change	No Change
ENSG00000135821	GLUL	glutamate-ammonia ligase	2752	2368.41	-0.0885769	0.179194	-0.494306	0.62109	1	No Change	No Change
ENSG00000168275	COA6	cytochrome c oxidase assembly factor 6	388753	316.005	-0.0955313	0.291511	-0.327711	0.74313	1	No Change	No Change
ENSG00000241563	CORT	cortistatin	1325	3.09272	-1.09176	1.30453	-0.836901	0.402648	1	Down	No Change
ENSG00000153207	AHCTF1	AT-hook containing transcription factor 1	25909	1179.4	-0.117952	0.302268	-0.390224	0.696371	1	No Change	No Change
ENSG00000156869	FRRS1	ferric chelate reductase 1	391059	168.504	0.118406	0.252933	0.468132	0.63969	1	No Change	No Change
ENSG00000033122	LRRC7	leucine rich repeat containing 7	57554	0.417816	1.87808	3.75062	0.500738	0.616555	1	Up	No Change
ENSG00000143278	F13B	coagulation factor XIII B chain	2165	0.410839	0.81203	4.26339	0.190466	0.848944	1	No Change	No Change
ENSG00000116678	LEPR	leptin receptor	3953	114.281	-0.22272	0.332739	-0.669353	0.50327	1	No Change	No Change
ENSG00000159352	PSMD4	proteasome 26S subunit ubiquitin receptor, non-ATPase 4	5710	3349.02	0.108228	0.283903	0.381215	0.703044	1	No Change	No Change
ENSG00000158710	TAGLN2	transgelin 2	8407	3705.32	0.00950364	0.248238	0.0382843	0.969461	1	No Change	No Change
ENSG00000162734	PEA15	proliferation and apoptosis adaptor protein 15	8682	1375.84	-0.0476366	0.19927	-0.239055	0.811063	1	No Change	No Change
ENSG00000049239	H6PD	hexose-6-phosphate dehydrogenase/glucose 1-dehydrogenase	9563	877.127	0.0934025	0.444016	0.210358	0.833388	1	No Change	No Change
ENSG00000186564	FOXD2	forkhead box D2	2306	99.0825	-0.342251	0.271191	-1.26203	0.206938	1	No Change	No Change
ENSG00000244038	DDOST	dolichyl-diphosphooligosaccharide--protein glycosyltransferase non-catalytic subunit	1650	5618.18	-0.00821328	0.171462	-0.0479016	0.961795	1	No Change	No Change
ENSG00000116690	PRG4	proteoglycan 4	10216	7.85657	-0.236863	1.08941	-0.217423	0.827879	1	No Change	No Change
ENSG00000126091	ST3GAL3	ST3 beta-galactoside alpha-2,3-sialyltransferase 3	6487	21.076	-0.926557	0.611181	-1.51601	0.129517	1	No Change	No Change
ENSG00000171163	ZNF692	zinc finger protein 692	55657	785.439	0.182523	0.27869	0.654933	0.512511	1	No Change	No Change
ENSG00000172456	FGGY	FGGY carbohydrate kinase domain containing	55277	56.5276	0.155345	0.362206	0.428886	0.668007	1	No Change	No Change
ENSG00000162946	DISC1	DISC1 scaffold protein	27185	27.7372	-0.399433	0.45236	-0.882998	0.377237	1	No Change	No Change
ENSG00000157870	PRXL2B	peroxiredoxin like 2B	127281	931.499	0.0395617	0.194896	0.202988	0.839144	1	No Change	No Change
ENSG00000179085	DPM3	dolichyl-phosphate mannosyltransferase subunit 3, regulatory	54344	346.932	0.0207469	0.299231	0.069334	0.944724	1	No Change	No Change
ENSG00000173080	RXFP4	relaxin family peptide/INSL5 receptor 4	339403	0.182534	1.98735	4.35675	0.456155	0.648278	1	Up	No Change
ENSG00000224904	SBF1P2	SBF1 pseudogene 2	390997	0.168503	-1.9018	4.36573	-0.43562	0.663112	1	Down	No Change
ENSG00000285646	NA	NA	NA	1.73074	-0.984346	1.88839	-0.521261	0.602185	1	No Change	No Change
ENSG00000201801	RNU5E-4P	RNA, U5E small nuclear 4, pseudogene	100873829	0.163481	0	4.40746	0	1	1	No Change	No Change
ENSG00000116685	KIAA2013	KIAA2013	90231	2062.96	-0.119938	0.193906	-0.618538	0.536221	1	No Change	No Change
ENSG00000083444	PLOD1	procollagen-lysine,2-oxoglutarate 5-dioxygenase 1	5351	4129.87	0.00183626	0.195082	0.00941273	0.99249	1	No Change	No Change
ENSG00000116691	MIIP	migration and invasion inhibitory protein	60672	855.87	0.0752871	0.243645	0.309003	0.757319	1	No Change	No Change
ENSG00000120949	TNFRSF8	TNF receptor superfamily member 8	943	1.97771	-0.191023	1.96639	-0.0971441	0.922612	1	No Change	No Change
ENSG00000201135	RNU6-777P	RNA, U6 small nuclear 777, pseudogene	106481426	0.0772688	0.945621	4.40746	0.21455	0.830118	1	No Change	No Change
ENSG00000227875	RPL23AP89	ribosomal protein L23a pseudogene 89	106480336	0.462434	-1.9018	4.36572	-0.43562	0.663113	1	Down	No Change
ENSG00000162521	RBBP4	RB binding protein 4, chromatin remodeling factor	5928	4559.69	-0.0233252	0.170997	-0.136407	0.891499	1	No Change	No Change
ENSG00000162520	SYNC	syncoilin, intermediate filament protein	81493	66.6904	-0.0658664	0.363159	-0.181371	0.856077	1	No Change	No Change
ENSG00000224409	NA	NA	NA	2.88625	0.205512	1.38863	0.147996	0.882346	1	No Change	No Change
ENSG00000162522	KIAA1522	KIAA1522	57648	1645.31	-0.0762548	0.216172	-0.352751	0.724275	1	No Change	No Change
ENSG00000116497	S100PBP	S100P binding protein	64766	485.898	-0.0362657	0.16298	-0.222516	0.823912	1	No Change	No Change
ENSG00000160097	FNDC5	fibronectin type III domain containing 5	252995	0.0891987	0	4.40746	0	1	1	No Change	No Change
ENSG00000121905	HPCA	hippocalcin	3208	31.0603	-0.115583	0.43421	-0.266191	0.790092	1	No Change	No Change
ENSG00000121900	TMEM54	transmembrane protein 54	113452	1354.34	0.00927342	0.218177	0.0425041	0.966097	1	No Change	No Change
ENSG00000278966	NA	NA	NA	0.416978	0.945622	4.27878	0.221002	0.825091	1	No Change	No Change
ENSG00000143222	UFC1	ubiquitin-fold modifier conjugating enzyme 1	51506	957.319	0.0412433	0.232814	0.177151	0.85939	1	No Change	No Change
ENSG00000224985	NA	NA	NA	14.5522	0.0958592	0.69013	0.1389	0.889529	1	No Change	No Change
ENSG00000143224	PPOX	protoporphyrinogen oxidase	5498	261.965	-0.115266	0.254243	-0.453368	0.650284	1	No Change	No Change
ENSG00000158850	B4GALT3	beta-1,4-galactosyltransferase 3	8703	889.81	-0.0354635	0.181644	-0.195237	0.845208	1	No Change	No Change
ENSG00000158859	ADAMTS4	ADAM metallopeptidase with thrombospondin type 1 motif 4	9507	0.831608	-1.94709	2.80599	-0.693906	0.487741	1	Down	No Change
ENSG00000158869	FCER1G	Fc epsilon receptor Ig	2207	5.5235	0.170569	1.02615	0.166223	0.867982	1	No Change	No Change
ENSG00000158874	APOA2	apolipoprotein A2	336	1.6013	-0.100433	2.25998	-0.0444398	0.964554	1	No Change	No Change
ENSG00000158882	TOMM40L	translocase of outer mitochondrial membrane 40 like	84134	246.545	-0.0544975	0.235062	-0.231844	0.816659	1	No Change	No Change
ENSG00000284035	MIR5187	microRNA 5187	100847090	0.24006	-2.41905	4.33034	-0.558629	0.576415	1	Down	No Change
ENSG00000143257	NR1I3	nuclear receptor subfamily 1 group I member 3	9970	3.2564	0.330178	1.35084	0.244423	0.806903	1	No Change	No Change
ENSG00000248485	PCP4L1	Purkinje cell protein 4 like 1	654790	0.151387	-0.977954	4.40746	-0.221886	0.824403	1	No Change	No Change
ENSG00000188931	CFAP126	cilia and flagella associated protein 126	257177	1.38791	-1.49312	2.21891	-0.67291	0.501005	1	Down	No Change
ENSG00000283696	NA	NA	NA	4.69656	-1.26756	1.26861	-0.99918	0.317708	1	Down	No Change
ENSG00000288093	NA	NA	NA	3.77757	1.27502	1.27354	1.00116	0.31675	1	Up	No Change
ENSG00000215840	NA	NA	NA	1.11969	2.82901	2.25922	1.25221	0.210495	1	Up	No Change
ENSG00000283317	NA	NA	NA	3.82568	-0.427615	1.30595	-0.327435	0.743339	1	No Change	No Change
ENSG00000265107	GJA5	gap junction protein alpha 5	2702	0.16152	-0.0161662	4.40746	-0.00366791	0.997073	1	No Change	No Change
ENSG00000188092	GPR89B	G protein-coupled receptor 89B	51463	64.2635	-0.293345	0.327502	-0.895703	0.370411	1	No Change	No Change
ENSG00000273059	NA	NA	NA	1.28161	0.549301	2.26553	0.24246	0.808424	1	No Change	No Change
ENSG00000274372	NA	NA	NA	23.227	-0.121246	0.526336	-0.230358	0.817814	1	No Change	No Change
ENSG00000206585	RNVU1-7	RNA, variant U1 small nuclear 7	26864	0.566227	2.35745	3.81032	0.6187	0.536114	1	Up	No Change
ENSG00000229828	NA	NA	NA	0.0796432	0	4.40746	0	1	1	No Change	No Change
ENSG00000225080	NA	NA	NA	0.0796432	0	4.40746	0	1	1	No Change	No Change
ENSG00000198658	NA	NA	NA	2.37103	-1.15465	1.51303	-0.763136	0.445382	1	Down	No Change
ENSG00000223949	ROR1-AS1	ROR1 antisense RNA 1	101927034	0.502293	-1.42539	3.51311	-0.405734	0.684938	1	Down	No Change
ENSG00000116688	MFN2	mitofusin 2	9927	2237.12	-0.111895	0.249696	-0.448127	0.654062	1	No Change	No Change
ENSG00000188800	TMCO2	transmembrane and coiled-coil domains 2	127391	0.255937	0	4.40746	0	1	1	No Change	No Change
ENSG00000084073	ZMPSTE24	zinc metallopeptidase STE24	10269	1371.13	-0.104672	0.196637	-0.532312	0.59451	1	No Change	No Change
ENSG00000049089	COL9A2	collagen type IX alpha 2 chain	1298	130.855	0.19944	0.300701	0.66325	0.50717	1	No Change	No Change
ENSG00000284677	NA	NA	NA	0.459378	0	4.40746	0	1	1	No Change	No Change
ENSG00000187801	ZFP69B	ZFP69 zinc finger protein B	65243	5.2582	-1.57067	0.980937	-1.60119	0.109335	1	Down	No Change
ENSG00000260920	NA	NA	NA	7.50721	-0.918929	0.809029	-1.13584	0.256023	1	No Change	No Change
ENSG00000158887	MPZ	myelin protein zero	4359	33.4319	0.0763865	0.429713	0.177762	0.85891	1	No Change	No Change
ENSG00000228172	NA	NA	NA	20.3907	-0.0134576	0.559297	-0.0240617	0.980803	1	No Change	No Change
ENSG00000117640	MTFR1L	mitochondrial fission regulator 1 like	56181	718.541	0.126696	0.193826	0.65366	0.513331	1	No Change	No Change
ENSG00000127423	AUNIP	aurora kinase A and ninein interacting protein	79000	280.118	-0.0795055	0.320193	-0.248305	0.803899	1	No Change	No Change
ENSG00000182749	PAQR7	progestin and adipoQ receptor family member 7	164091	450.801	0.224392	0.178779	1.25514	0.209429	1	No Change	No Change
ENSG00000117632	STMN1	stathmin 1	3925	7403.43	0.052259	0.275354	0.189788	0.849475	1	No Change	No Change
ENSG00000187147	RNF220	ring finger protein 220	55182	1282.69	-0.0734356	0.166642	-0.440677	0.659447	1	No Change	No Change
ENSG00000263381	MIR5584	microRNA 5584	100847089	0.0842513	-0.977954	4.40746	-0.221886	0.824403	1	No Change	No Change
ENSG00000126106	TMEM53	transmembrane protein 53	79639	196.311	0.0855719	0.259744	0.329447	0.741818	1	No Change	No Change
ENSG00000198520	ARMH1	armadillo like helical domain containing 1	339541	23.409	0.584505	0.750453	0.77887	0.436056	1	No Change	No Change
ENSG00000199377	RNU5F-1	RNA, U5F small nuclear 1	26828	0.0881138	0	4.40746	0	1	1	No Change	No Change
ENSG00000200169	RNU5D-1	RNA, U5D small nuclear 1	26830	0.482111	2.34929	4.01895	0.584552	0.558849	1	Up	No Change
ENSG00000142945	KIF2C	kinesin family member 2C	11004	1658.36	0.039492	0.358188	0.110255	0.912207	1	No Change	No Change
ENSG00000142937	RPS8	ribosomal protein S8	6202	23667.7	0.0815352	0.222233	0.366891	0.7137	1	No Change	No Change
ENSG00000200913	SNORD46	small nucleolar RNA, C/D box 46	94161	5.16196	0.571292	0.9783	0.583964	0.559244	1	No Change	No Change
ENSG00000234093	RPS15AP11	ribosomal protein S15a pseudogene 11	644790	0.489209	-1.91621	3.59126	-0.533576	0.593635	1	Down	No Change
ENSG00000142959	BEST4	bestrophin 4	266675	7.53343	0.176233	0.845295	0.208487	0.834849	1	No Change	No Change
ENSG00000173846	PLK3	polo like kinase 3	1263	600.392	-0.0344212	0.204537	-0.168289	0.866356	1	No Change	No Change
ENSG00000117425	PTCH2	patched 2	8643	55.5647	0.0440831	0.474176	0.0929678	0.925929	1	No Change	No Change
ENSG00000226499	NA	NA	NA	1.6635	3.0086	1.8238	1.64963	0.0990185	1	Up	No Change
ENSG00000070785	EIF2B3	eukaryotic translation initiation factor 2B subunit gamma	8891	277.194	-0.0287819	0.304368	-0.0945627	0.924662	1	No Change	No Change
ENSG00000126107	HECTD3	HECT domain E3 ubiquitin protein ligase 3	79654	626.323	-0.0876342	0.279434	-0.313613	0.753815	1	No Change	No Change
ENSG00000126088	UROD	uroporphyrinogen decarboxylase	7389	1021.9	0.10528	0.247501	0.425371	0.670566	1	No Change	No Change
ENSG00000162408	NOL9	nucleolar protein 9	79707	1186.37	0.0660878	0.277403	0.238238	0.811697	1	No Change	No Change
ENSG00000229519	NA	NA	NA	0.0881138	0	4.40746	0	1	1	No Change	No Change
ENSG00000173662	TAS1R1	taste 1 receptor member 1	80835	0.98116	2.83834	2.97657	0.953561	0.340306	1	Up	No Change
ENSG00000204859	ZBTB48	zinc finger and BTB domain containing 48	3104	485.187	0.0848541	0.259765	0.326658	0.743927	1	No Change	No Change
ENSG00000230735	NA	NA	NA	0.312721	-0.839729	4.37414	-0.191976	0.847761	1	No Change	No Change
ENSG00000171488	LRRC8C	leucine rich repeat containing 8 VRAC subunit C	84230	262.758	-0.0446101	0.247858	-0.179982	0.857166	1	No Change	No Change
ENSG00000237200	NA	NA	NA	1.30081	1.41152	2.11213	0.668295	0.503945	1	Up	No Change
ENSG00000070886	EPHA8	EPH receptor A8	2046	7.72373	-0.243318	0.952817	-0.255367	0.798439	1	No Change	No Change
ENSG00000223776	LGALS8-AS1	LGALS8 antisense RNA 1	100287902	3.41585	0.454358	1.03432	0.43928	0.660458	1	No Change	No Change
ENSG00000273058	NA	NA	NA	26.8006	0.573027	0.521949	1.09786	0.272266	1	No Change	No Change
ENSG00000230325	NA	NA	NA	6.28326	-0.141665	1.03768	-0.136521	0.891409	1	No Change	No Change
ENSG00000119285	HEATR1	HEAT repeat containing 1	55127	1434.81	-0.139319	0.280247	-0.497128	0.619099	1	No Change	No Change
ENSG00000226498	RPSAP21	ribosomal protein SA pseudogene 21	729079	0.454162	-2.38361	4.33239	-0.550185	0.582193	1	Down	No Change
ENSG00000237991	RPL35P1	ribosomal protein L35 pseudogene 1	440737	0.416251	-0.00632416	3.70141	-0.00170858	0.998637	1	No Change	No Change
ENSG00000225886	NA	NA	NA	0.25099	-0.977954	4.40746	-0.221886	0.824403	1	No Change	No Change
ENSG00000231344	NA	NA	NA	1.40775	-0.981576	1.81753	-0.540061	0.589155	1	No Change	No Change
ENSG00000117758	STX12	syntaxin 12	23673	441.796	-0.0552938	0.20019	-0.276207	0.782389	1	No Change	No Change
ENSG00000269971	NA	NA	NA	1.4343	-2.49573	2.39658	-1.04137	0.297704	1	Down	No Change
ENSG00000270031	NA	NA	NA	0.524779	1.02188	3.96474	0.257743	0.796605	1	Up	No Change
ENSG00000223062	RNU6-1245P	RNA, U6 small nuclear 1245, pseudogene	106480109	0.245222	0	4.40746	0	1	1	No Change	No Change
ENSG00000286433	NA	NA	NA	2.43019	-1.26935	1.50605	-0.842835	0.399321	1	Down	No Change
ENSG00000117751	PPP1R8	protein phosphatase 1 regulatory subunit 8	5511	1044.55	-0.045197	0.18633	-0.242564	0.808343	1	No Change	No Change
ENSG00000252947	SCARNA1	small Cajal body-specific RNA 1	677774	0.566228	0.861839	3.76678	0.2288	0.819024	1	No Change	No Change
ENSG00000130775	THEMIS2	thymocyte selection associated family member 2	9473	230.504	-0.0127629	0.239805	-0.0532218	0.957555	1	No Change	No Change
ENSG00000117748	RPA2	replication protein A2	6118	1189.99	0.0744822	0.249254	0.29882	0.765077	1	No Change	No Change
ENSG00000207005	RNU1-2	RNA, U1 small nuclear 2	26870	0.163481	0	4.40746	0	1	1	No Change	No Change
ENSG00000272426	NA	NA	NA	0.752314	-0.446069	2.86188	-0.155866	0.876139	1	No Change	No Change
ENSG00000117122	MFAP2	microfibril associated protein 2	4237	1254.61	0.105518	0.222728	0.473754	0.635675	1	No Change	No Change
ENSG00000286898	LOC105376806	uncharacterized LOC105376806	105376806	35.4006	-0.0777449	0.501976	-0.154878	0.876918	1	No Change	No Change
ENSG00000226526	NA	NA	NA	8.97368	-0.919317	0.702279	-1.30905	0.190518	1	No Change	No Change
ENSG00000159363	ATP13A2	ATPase cation transporting 13A2	23400	1408.36	0.116888	0.161291	0.724703	0.468634	1	No Change	No Change
ENSG00000117118	SDHB	succinate dehydrogenase complex iron sulfur subunit B	6390	1667.68	0.0888396	0.3298	0.269374	0.787642	1	No Change	No Change
ENSG00000117115	PADI2	peptidyl arginine deiminase 2	11240	59.9177	0.526359	0.554205	0.949755	0.342237	1	No Change	No Change
ENSG00000204362	LINC02783	long intergenic non-protein coding RNA 2783	400743	0.936826	3.08769	2.97428	1.03813	0.299209	1	Up	No Change
ENSG00000142623	PADI1	peptidyl arginine deiminase 1	29943	3.74692	-0.0200057	1.08772	-0.0183923	0.985326	1	No Change	No Change
ENSG00000142619	PADI3	peptidyl arginine deiminase 3	51702	76.8545	0.213152	0.422985	0.503923	0.614316	1	No Change	No Change
ENSG00000266634	MIR3972	microRNA 3972	100616188	0.416235	-2.48779	4.32651	-0.575012	0.565283	1	Down	No Change
ENSG00000273264	NA	NA	NA	0.0833692	0	4.40746	0	1	1	No Change	No Change
ENSG00000282057	NA	NA	NA	0.248479	0	4.40746	0	1	1	No Change	No Change
ENSG00000272691	NA	NA	NA	0.255871	0	4.40746	0	1	1	No Change	No Change
ENSG00000142871	CCN1	cellular communication network factor 1	3491	440.814	0.189653	0.382137	0.496296	0.619685	1	No Change	No Change
ENSG00000226643	NA	NA	NA	0.0734829	0	4.40746	0	1	1	No Change	No Change
ENSG00000276997	NA	NA	NA	3.2822	0.175712	1.26088	0.139357	0.889168	1	No Change	No Change
ENSG00000267305	NA	NA	NA	1.19254	-0.0161663	2.51484	-0.00642835	0.994871	1	No Change	No Change
ENSG00000143512	HHIPL2	HHIP like 2	79802	3.23768	0.701426	1.26067	0.556392	0.577943	1	No Change	No Change
ENSG00000143498	TAF1A	TATA-box binding protein associated factor, RNA polymerase I subunit A	9015	215.516	-0.174802	0.285949	-0.611307	0.540996	1	No Change	No Change
ENSG00000225265	TAF1A-AS1	TAF1A antisense RNA 1	100506161	13.7964	0.100797	0.69766	0.144479	0.885122	1	No Change	No Change
ENSG00000154305	MIA3	MIA SH3 domain ER export factor 3	375056	676.099	-0.237393	0.21649	-1.09655	0.272836	1	No Change	No Change
ENSG00000272750	NA	NA	NA	17.6385	-0.594186	0.555778	-1.06911	0.285021	1	No Change	No Change
ENSG00000186063	AIDA	axin interactor, dorsalization associated	64853	581.089	-0.0714569	0.231021	-0.309309	0.757087	1	No Change	No Change
ENSG00000162819	BROX	BRO1 domain and CAAX motif containing	148362	782.625	-0.0635221	0.190231	-0.33392	0.73844	1	No Change	No Change
ENSG00000234523	NDUFB1P2	NADH:ubiquinone oxidoreductase subunit B1 pseudogene 2	100380272	0.0796432	0	4.40746	0	1	1	No Change	No Change
ENSG00000287338	LOC107985323	uncharacterized LOC107985323	107985323	0.339103	-0.977954	4.40746	-0.221886	0.824403	1	No Change	No Change
ENSG00000187554	TLR5	toll like receptor 5	7100	19.6912	-0.633824	0.785905	-0.806489	0.419961	1	No Change	No Change
ENSG00000236846	NA	NA	NA	0.2738	2.57763	4.32027	0.596636	0.55075	1	Up	No Change
ENSG00000164010	ERMAP	erythroblast membrane associated protein (Scianna blood group)	114625	76.5369	0.207431	0.275641	0.752539	0.451727	1	No Change	No Change
ENSG00000164011	ZNF691	zinc finger protein 691	51058	152.899	-0.0154287	0.307102	-0.0502398	0.959931	1	No Change	No Change
ENSG00000225099	NA	NA	NA	0.0779044	-0.977954	4.40746	-0.221886	0.824403	1	No Change	No Change
ENSG00000284138	ATP6V0CP4	ATPase H+ transporting V0 subunit c pseudogene 4	112436690	3.65846	0.426322	1.24121	0.343472	0.731243	1	No Change	No Change
ENSG00000283973	NA	NA	NA	1.09466	-3.17229	2.56009	-1.23913	0.215297	1	Down	No Change
ENSG00000207256	RNU6-880P	RNA, U6 small nuclear 880, pseudogene	106479955	0.53916	3.57007	4.21543	0.846907	0.397047	1	Up	No Change
ENSG00000154309	DISP1	dispatched RND transporter family member 1	84976	139.589	-0.151139	0.268936	-0.561989	0.574123	1	No Change	No Change
ENSG00000231407	NA	NA	NA	1.37112	0.610654	2.29133	0.266506	0.789849	1	No Change	No Change
ENSG00000226443	NA	NA	NA	0.264341	0	4.40746	0	1	1	No Change	No Change
ENSG00000203855	NA	NA	NA	0.0772688	0.945621	4.40746	0.21455	0.830118	1	No Change	No Change
ENSG00000260941	LINC00622	long intergenic non-protein coding RNA 622	644242	6.45258	0.344342	0.969613	0.355133	0.72249	1	No Change	No Change
ENSG00000198857	NA	NA	NA	1.32045	0	2.49295	0	1	1	No Change	No Change
ENSG00000143067	ZNF697	zinc finger protein 697	90874	153.905	-0.0911357	0.31651	-0.28794	0.773393	1	No Change	No Change
ENSG00000134193	REG4	regenerating family member 4	83998	0.824682	-0.524142	3.02686	-0.173164	0.862523	1	No Change	No Change
ENSG00000092621	PHGDH	phosphoglycerate dehydrogenase	26227	5297.12	0.136037	0.617339	0.22036	0.825591	1	No Change	No Change
ENSG00000027644	INSRR	insulin receptor related receptor	3645	2.02171	1.92325	1.68747	1.13973	0.2544	1	Up	No Change
ENSG00000137970	RPL7P9	ribosomal protein L7 pseudogene 9	653702	123.948	-0.155505	0.286584	-0.542616	0.587394	1	No Change	No Change
ENSG00000130764	LRRC47	leucine rich repeat containing 47	57470	1485.19	0.0633034	0.153619	0.412081	0.68028	1	No Change	No Change
ENSG00000266075	RN7SL574P	RNA, 7SL, cytoplasmic 574, pseudogene	106481079	0.953106	0.326238	2.67202	0.122094	0.902825	1	No Change	No Change
ENSG00000272153	NA	NA	NA	18.3601	-0.215738	0.530041	-0.407021	0.683993	1	No Change	No Change
ENSG00000230026	NA	NA	NA	1.28104	2.40172	2.16911	1.10724	0.268191	1	Up	No Change
ENSG00000285177	LOC124904559	uncharacterized LOC124904559	124904559	0.51427	-0.977957	3.58743	-0.272607	0.785156	1	No Change	No Change
ENSG00000284770	TBCE	tubulin folding cofactor E	6905	38.9995	0.318426	0.498551	0.638703	0.523016	1	No Change	No Change
ENSG00000229795	RPS21P1	ribosomal protein S21 pseudogene 1	100271090	0.169631	-1.91037	4.36503	-0.437653	0.661638	1	Down	No Change
ENSG00000198837	DENND4B	DENN domain containing 4B	9909	870.715	0.0421371	0.161032	0.26167	0.793576	1	No Change	No Change
ENSG00000160741	CRTC2	CREB regulated transcription coactivator 2	200186	663.585	0.029683	0.259182	0.114526	0.908821	1	No Change	No Change
ENSG00000282386	NA	NA	NA	6.69799	0.746923	0.820087	0.910785	0.362409	1	No Change	No Change
ENSG00000273026	NA	NA	NA	5.84638	1.2538	1.01827	1.2313	0.218209	1	Up	No Change
ENSG00000143578	CREB3L4	cAMP responsive element binding protein 3 like 4	148327	192.941	0.111071	0.224632	0.494459	0.620982	1	No Change	No Change
ENSG00000143543	JTB	jumping translocation breakpoint	10899	344.121	0.0717037	0.290894	0.246494	0.8053	1	No Change	No Change
ENSG00000285641	NA	NA	NA	6.56317	0.130808	0.951695	0.137447	0.890677	1	No Change	No Change
ENSG00000143545	RAB13	RAB13, member RAS oncogene family	5872	293.776	0.0418438	0.389665	0.107384	0.914484	1	No Change	No Change
ENSG00000177954	RPS27	ribosomal protein S27	6232	15009.1	-0.0132191	0.258945	-0.0510499	0.959286	1	No Change	No Change
ENSG00000231416	RPL34P5	ribosomal protein L34 pseudogene 5	100270995	0.803435	-0.852305	2.87651	-0.296298	0.767002	1	No Change	No Change
ENSG00000162642	C1orf52	chromosome 1 open reading frame 52	148423	430.572	-0.117499	0.174545	-0.673172	0.500838	1	No Change	No Change
ENSG00000223653	NA	NA	NA	9.8096	-0.752605	0.888594	-0.846961	0.397017	1	No Change	No Change
ENSG00000116198	CEP104	centrosomal protein 104	9731	570.972	-0.0727998	0.182964	-0.397891	0.690711	1	No Change	No Change
ENSG00000169598	DFFB	DNA fragmentation factor subunit beta	1677	233.839	0.148174	0.22548	0.657148	0.511086	1	No Change	No Change
ENSG00000162836	ACP6	acid phosphatase 6, lysophosphatidic	51205	326.247	-0.118591	0.238014	-0.498251	0.618307	1	No Change	No Change
ENSG00000271387	C1orf21-DT	C1orf21 divergent transcript	118827814	1.72318	-0.335102	1.90729	-0.175695	0.860533	1	No Change	No Change
ENSG00000116667	C1orf21	chromosome 1 open reading frame 21	81563	175.246	-0.0928222	0.244746	-0.379259	0.704496	1	No Change	No Change
ENSG00000286378	NA	NA	NA	0.168536	1.88343	4.36482	0.431502	0.666104	1	Up	No Change
ENSG00000215381	NA	NA	NA	0.2738	2.57763	4.32027	0.596636	0.55075	1	Up	No Change
ENSG00000261326	NA	NA	NA	50.2034	0.0102413	0.355873	0.0287779	0.977042	1	No Change	No Change
ENSG00000125945	ZNF436	zinc finger protein 436	80818	214.007	0.0430452	0.240984	0.178623	0.858234	1	No Change	No Change
ENSG00000271420	NA	NA	NA	0.750976	-1.91177	2.91798	-0.655168	0.51236	1	Down	No Change
ENSG00000204219	TCEA3	transcription elongation factor A3	6920	38.2166	-0.118343	0.494713	-0.239216	0.810938	1	No Change	No Change
ENSG00000162885	B3GALNT2	beta-1,3-N-acetylgalactosaminyltransferase 2	148789	888.761	-0.048412	0.244379	-0.198102	0.842965	1	No Change	No Change
ENSG00000173110	HSPA6	heat shock protein family A (Hsp70) member 6	3310	1.35062	2.00674	2.31669	0.866211	0.386375	1	Up	No Change
ENSG00000225217	HSPA7	heat shock protein family A (Hsp70) member 7 (pseudogene)	3311	0.415076	0	4.40746	0	1	1	No Change	No Change
ENSG00000213075	RPL31P11	ribosomal protein L31 pseudogene 11	641311	0.0772688	0.945621	4.40746	0.21455	0.830118	1	No Change	No Change
ENSG00000143125	PROK1	prokineticin 1	84432	0.660011	-3.46585	3.13414	-1.10584	0.268796	1	Down	No Change
ENSG00000143105	KCNA10	potassium voltage-gated channel subfamily A member 10	3744	0.0817406	0	4.40746	0	1	1	No Change	No Change
ENSG00000237415	NA	NA	NA	0.515468	0	3.89225	0	1	1	No Change	No Change
ENSG00000177301	KCNA2	potassium voltage-gated channel subfamily A member 2	3737	0.0881138	0	4.40746	0	1	1	No Change	No Change
ENSG00000225855	RUSC1-AS1	RUSC1 antisense RNA 1	284618	102.593	-0.0433026	0.431376	-0.100383	0.920041	1	No Change	No Change
ENSG00000227773	NA	NA	NA	1.00109	-0.0161663	3.02699	-0.0053407	0.995739	1	No Change	No Change
ENSG00000237872	POU5F1P4	POU class 5 homeobox 1 pseudogene 4	645682	0.0833692	0	4.40746	0	1	1	No Change	No Change
ENSG00000271267	NA	NA	NA	0.167121	-0.977954	4.40746	-0.221886	0.824403	1	No Change	No Change
ENSG00000225082	NA	NA	NA	0.153126	0	4.40746	0	1	1	No Change	No Change
ENSG00000223503	NA	NA	NA	0.154538	1.77334	4.37401	0.405426	0.685164	1	Up	No Change
ENSG00000232519	NA	NA	NA	1.44902	-2.06319	1.95967	-1.05282	0.292422	1	Down	No Change
ENSG00000160752	FDPS	farnesyl diphosphate synthase	2224	3138.39	0.0613064	0.2803	0.218717	0.82687	1	No Change	No Change
ENSG00000121957	GPSM2	G protein signaling modulator 2	29899	678.415	0.0547432	0.347681	0.157452	0.874888	1	No Change	No Change
ENSG00000225721	NA	NA	NA	21.2283	0.301508	0.724283	0.416285	0.677202	1	No Change	No Change
ENSG00000188396	DYNLT4	dynein light chain Tctex-type 4	343521	4.99027	-2.04173	1.00804	-2.02545	0.0428212	1	Down	No Change
ENSG00000223779	NA	NA	NA	0.512863	-1.5247	3.49602	-0.436124	0.662747	1	Down	No Change
ENSG00000242352	NA	NA	NA	0.566095	-1.9041	2.85479	-0.666984	0.504782	1	Down	No Change
ENSG00000270872	NA	NA	NA	18.4751	0.225873	0.571281	0.395379	0.692563	1	No Change	No Change
ENSG00000116747	RO60	Ro60, Y RNA binding protein	6738	623.696	-0.222422	0.196149	-1.13394	0.256818	1	No Change	No Change
ENSG00000163467	TSACC	TSSK6 activating cochaperone	128229	17.1813	-0.366852	0.508676	-0.72119	0.470793	1	No Change	No Change
ENSG00000243710	CFAP57	cilia and flagella associated protein 57	149465	18.3577	0.856451	0.541532	1.58153	0.113756	1	No Change	No Change
ENSG00000117395	EBNA1BP2	EBNA1 binding protein 2	10969	2298.55	0.0188265	0.261524	0.0719879	0.942612	1	No Change	No Change
ENSG00000116874	WARS2	tryptophanyl tRNA synthetase 2, mitochondrial	10352	170.202	-0.265944	0.271197	-0.98063	0.326775	1	No Change	No Change
ENSG00000065600	PACC1	proton activated chloride channel 1	55248	406.658	0.0640294	0.213399	0.300045	0.764143	1	No Change	No Change
ENSG00000009780	FAM76A	family with sequence similarity 76 member A	199870	152.189	-0.0226641	0.237454	-0.0954463	0.92396	1	No Change	No Change
ENSG00000023572	GLRX2	glutaredoxin 2	51022	193.646	-0.0230241	0.282766	-0.0814246	0.935104	1	No Change	No Change
ENSG00000077254	USP33	ubiquitin specific peptidase 33	23032	918.956	-0.154174	0.2313	-0.666555	0.505056	1	No Change	No Change
ENSG00000134644	PUM1	pumilio RNA binding family member 1	9698	1327.11	-0.0803716	0.270512	-0.297109	0.766384	1	No Change	No Change
ENSG00000215788	TNFRSF25	TNF receptor superfamily member 25	8718	427.499	0.258741	0.310374	0.833645	0.404481	1	No Change	No Change
ENSG00000117625	RCOR3	REST corepressor 3	55758	355.363	-0.0595388	0.21967	-0.271038	0.786362	1	No Change	No Change
ENSG00000179902	CFAP276	cilia and flagella associated protein 276	127003	0.0842513	-0.977954	4.40746	-0.221886	0.824403	1	No Change	No Change
ENSG00000121766	ZCCHC17	zinc finger CCHC-type containing 17	51538	555.175	0.0852053	0.222687	0.382624	0.701999	1	No Change	No Change
ENSG00000143157	POGK	pogo transposable element derived with KRAB domain	57645	1123.2	-0.0844023	0.271062	-0.311376	0.755515	1	No Change	No Change
ENSG00000160781	PAQR6	progestin and adipoQ receptor family member 6	79957	145.493	0.341515	0.414344	0.82423	0.409809	1	No Change	No Change
ENSG00000143344	RGL1	ral guanine nucleotide dissociation stimulator like 1	23179	54.6093	-0.37698	0.47231	-0.798163	0.424776	1	No Change	No Change
ENSG00000116882	HAO2	hydroxyacid oxidase 2	51179	0.492093	-1.90121	4.03755	-0.470883	0.637725	1	Down	No Change
ENSG00000142856	ITGB3BP	integrin subunit beta 3 binding protein	23421	477.397	-0.0751374	0.316193	-0.237631	0.812167	1	No Change	No Change
ENSG00000158022	TRIM63	tripartite motif containing 63	84676	0.163481	0	4.40746	0	1	1	No Change	No Change
ENSG00000116396	KCNC4	potassium voltage-gated channel subfamily C member 4	3749	345.849	0.102828	0.312455	0.329096	0.742083	1	No Change	No Change
ENSG00000163875	MEAF6	MYST/Esa1 associated factor 6	64769	858.017	0.0583316	0.157916	0.369384	0.711841	1	No Change	No Change
ENSG00000131238	PPT1	palmitoyl-protein thioesterase 1	5538	1152.71	-0.000148016	0.175621	-0.000842812	0.999328	1	No Change	No Change
ENSG00000171680	PLEKHG5	pleckstrin homology and RhoGEF domain containing G5	57449	790.348	0.113935	0.258725	0.440369	0.65967	1	No Change	No Change
ENSG00000116977	LGALS8	galectin 8	3964	684.473	-0.0709572	0.332755	-0.213242	0.831138	1	No Change	No Change
ENSG00000229372	SZT2-AS1	SZT2 antisense RNA 1	100873952	5.45794	-1.84786	1.13024	-1.63492	0.102066	1	Down	No Change
ENSG00000229348	HYI-AS1	HYI antisense RNA 1	100873923	0.672302	-2.50386	3.6249	-0.690739	0.48973	1	Down	No Change
ENSG00000242485	MRPL20	mitochondrial ribosomal protein L20	55052	1504.09	0.0883449	0.322983	0.273528	0.784447	1	No Change	No Change
ENSG00000272455	NA	NA	NA	80.928	0.265793	0.307651	0.863943	0.387619	1	No Change	No Change
ENSG00000225905	NA	NA	NA	0.179381	0.945621	4.40746	0.21455	0.830118	1	No Change	No Change
ENSG00000225285	NA	NA	NA	26.5322	0.40796	0.484729	0.841625	0.399998	1	No Change	No Change
ENSG00000179403	VWA1	von Willebrand factor A domain containing 1	64856	1120.07	-0.0640885	0.214332	-0.299015	0.764929	1	No Change	No Change
ENSG00000215915	ATAD3C	ATPase family AAA domain containing 3C	219293	44.5273	0.247221	0.638747	0.387041	0.698726	1	No Change	No Change
ENSG00000223635	NA	NA	NA	0.237549	-1.80152	4.37414	-0.411856	0.680445	1	Down	No Change
ENSG00000135776	ABCB10	ATP binding cassette subfamily B member 10	23456	455.677	-0.167629	0.273645	-0.612579	0.540155	1	No Change	No Change
ENSG00000199672	RNU4-21P	RNA, U4 small nuclear 21, pseudogene	106481178	0.591924	-3.50727	4.20481	-0.834109	0.404219	1	Down	No Change
ENSG00000229367	NA	NA	NA	0.0772688	0.945621	4.40746	0.21455	0.830118	1	No Change	No Change
ENSG00000135763	URB2	URB2 ribosome biogenesis homolog	9816	532.644	-0.170951	0.394771	-0.433038	0.664987	1	No Change	No Change
ENSG00000169914	OTUD3	OTU deubiquitinase 3	23252	491.356	-0.131445	0.194606	-0.675443	0.499395	1	No Change	No Change
ENSG00000269956	MKNK1-AS1	MKNK1 antisense RNA 1	100507423	2.72107	0.803841	1.33875	0.60044	0.548213	1	No Change	No Change
ENSG00000162456	KNCN	kinocilin	148930	0.352455	0	4.40746	0	1	1	No Change	No Change
ENSG00000079277	MKNK1	MAPK interacting serine/threonine kinase 1	8569	507.193	-0.0159441	0.168388	-0.0946867	0.924564	1	No Change	No Change
ENSG00000117407	ARTN	artemin	9048	254.792	-0.124445	0.252722	-0.492418	0.622424	1	No Change	No Change
ENSG00000237950	NA	NA	NA	7.72223	0.454973	0.975095	0.466593	0.640791	1	No Change	No Change
ENSG00000117408	IPO13	importin 13	9670	517.424	-0.048134	0.194743	-0.247167	0.804779	1	No Change	No Change
ENSG00000285649	NA	NA	NA	7.80469	0.209581	0.919084	0.228033	0.819621	1	No Change	No Change
ENSG00000117410	ATP6V0B	ATPase H+ transporting V0 subunit b	533	1554.86	0.04814	0.297767	0.16167	0.871566	1	No Change	No Change
ENSG00000159214	CCDC24	coiled-coil domain containing 24	149473	280.996	0.201451	0.325459	0.618975	0.535933	1	No Change	No Change
ENSG00000196517	SLC6A9	solute carrier family 6 member 9	6536	288.16	0.10879	0.739368	0.147139	0.883023	1	No Change	No Change
ENSG00000271647	KRT8P47	keratin 8 pseudogene 47	644743	0.0853802	-0.977954	4.40746	-0.221886	0.824403	1	No Change	No Change
ENSG00000172031	EPHX4	epoxide hydrolase 4	253152	49.9672	0.349416	0.389864	0.896252	0.370118	1	No Change	No Change
ENSG00000233228	LPCAT2BP	lysophosphatidylcholine acyltransferase 2b, pseudogene	100128094	0.0779044	-0.977954	4.40746	-0.221886	0.824403	1	No Change	No Change
ENSG00000233401	PRKAR1AP1	protein kinase cAMP-dependent type I regulatory subunit alpha pseudogene 1	5574	0.0772688	0.945621	4.40746	0.21455	0.830118	1	No Change	No Change
ENSG00000273487	NA	NA	NA	2.04592	4.06292	2.21196	1.8368	0.06624	1	Up	No Change
ENSG00000228594	FNDC10	fibronectin type III domain containing 10	643988	211.311	0.0993428	0.311124	0.319303	0.749497	1	No Change	No Change
ENSG00000286989	NA	NA	NA	16.2921	-0.000374202	0.653148	-0.00057292	0.999543	1	No Change	No Change
ENSG00000272106	NA	NA	NA	42.8723	0.516728	0.425754	1.21368	0.224871	1	No Change	No Change
ENSG00000189409	MMP23B	matrix metallopeptidase 23B	8510	19.2559	-0.300008	0.607664	-0.493707	0.621513	1	No Change	No Change
ENSG00000272004	NA	NA	NA	8.00378	-0.812773	0.859059	-0.94612	0.344087	1	No Change	No Change
ENSG00000189339	SLC35E2B	solute carrier family 35 member E2B	728661	1135.77	-0.141272	0.307576	-0.459306	0.646014	1	No Change	No Change
ENSG00000269737	NA	NA	NA	0.814349	-1.49764	2.48316	-0.60312	0.546429	1	Down	No Change
ENSG00000215914	MMP23A	matrix metallopeptidase 23A (pseudogene)	8511	0.875329	-1.93978	3.10471	-0.624787	0.532111	1	Down	No Change
ENSG00000008128	CDK11A	cyclin dependent kinase 11A	728642	62.3395	0.325543	0.394705	0.824775	0.409499	1	No Change	No Change
ENSG00000268575	NA	NA	NA	71.1916	0.138402	0.344879	0.401306	0.688195	1	No Change	No Change
ENSG00000227775	NA	NA	NA	5.27569	0.724519	0.873635	0.829316	0.406926	1	No Change	No Change
ENSG00000008130	NADK	NAD kinase	65220	1199.94	0.0324426	0.14177	0.228839	0.818994	1	No Change	No Change
ENSG00000178821	TMEM52	transmembrane protein 52	339456	299.52	0.20186	0.225868	0.893705	0.37148	1	No Change	No Change
ENSG00000231434	NA	NA	NA	3.25436	0.871224	1.15931	0.7515	0.452352	1	No Change	No Change
ENSG00000117505	DR1	down-regulator of transcription 1	1810	1507.05	-0.0771652	0.184481	-0.418281	0.675741	1	No Change	No Change
ENSG00000162889	MAPKAPK2	MAPK activated protein kinase 2	9261	1550.31	-0.0397451	0.149922	-0.265105	0.790928	1	No Change	No Change
ENSG00000224114	RPS14P1	ribosomal protein S14 pseudogene 1	100271063	57.6877	0.0237445	0.391915	0.0605858	0.951689	1	No Change	No Change
ENSG00000162894	FCMR	Fc mu receptor	9214	2.85547	0.513525	1.33046	0.385977	0.699514	1	No Change	No Change
ENSG00000226945	NA	NA	NA	0.575939	1.97543	3.33733	0.59192	0.553904	1	Up	No Change
ENSG00000162896	PIGR	polymeric immunoglobulin receptor	5284	0.973883	2.3666	2.67422	0.88497	0.376173	1	Up	No Change
ENSG00000162897	FCAMR	Fc alpha and mu receptor	83953	0.325363	0	4.40746	0	1	1	No Change	No Change
ENSG00000182795	C1orf116	chromosome 1 open reading frame 116	79098	81.7573	0.272175	0.388631	0.700342	0.483714	1	No Change	No Change
ENSG00000198890	PRMT6	protein arginine methyltransferase 6	55170	216.721	-0.233675	0.301617	-0.774739	0.438494	1	No Change	No Change
ENSG00000224550	NA	NA	NA	0.744767	-2.28001	3.16914	-0.71944	0.47187	1	Down	No Change
ENSG00000142669	SH3BGRL3	SH3 domain binding glutamate rich protein like 3	83442	1933.22	0.198714	0.296618	0.66993	0.502902	1	No Change	No Change
ENSG00000169442	CD52	CD52 molecule	1043	3.59233	-1.36869	1.60822	-0.851062	0.394735	1	Down	No Change
ENSG00000229167	NA	NA	NA	9.7771	-1.05725	0.854205	-1.2377	0.215827	1	Down	No Change
ENSG00000142910	TINAGL1	tubulointerstitial nephritis antigen like 1	64129	2343.56	0.167268	0.201453	0.830304	0.406367	1	No Change	No Change
ENSG00000162517	PEF1	penta-EF-hand domain containing 1	553115	883.967	0.186388	0.25559	0.729247	0.46585	1	No Change	No Change
ENSG00000235790	NA	NA	NA	3.47229	0.637605	1.29368	0.492862	0.62211	1	No Change	No Change
ENSG00000264078	NA	NA	NA	0.565152	0.563935	3.37142	0.167269	0.867158	1	No Change	No Change
ENSG00000241745	RN7SL788P	RNA, 7SL, cytoplasmic 788, pseudogene	106481135	0.16475	0.945621	4.40746	0.21455	0.830118	1	No Change	No Change
ENSG00000228407	NA	NA	NA	0.505431	-1.49234	3.1323	-0.476435	0.633764	1	Down	No Change
ENSG00000224255	PDCL3P6	PDCL3 pseudogene 6	100419023	0.246382	0	4.40746	0	1	1	No Change	No Change
ENSG00000213735	NA	NA	NA	0.492274	-1.52481	3.54729	-0.429852	0.667303	1	Down	No Change
ENSG00000272100	NA	NA	NA	7.44499	-0.31378	0.883039	-0.355341	0.722334	1	No Change	No Change
ENSG00000287078	NA	NA	NA	0.322547	-1.80152	4.37414	-0.411856	0.680445	1	Down	No Change
ENSG00000224680	NA	NA	NA	0.920137	-1.46582	2.38276	-0.615176	0.538439	1	Down	No Change
ENSG00000085840	ORC1	origin recognition complex subunit 1	4998	594.96	-0.117624	0.383715	-0.30654	0.759193	1	No Change	No Change
ENSG00000272226	NA	NA	NA	0.415217	0	4.40746	0	1	1	No Change	No Change
ENSG00000143751	SDE2	SDE2 telomere maintenance homolog	163859	554.061	-0.0764638	0.289984	-0.263683	0.792024	1	No Change	No Change
ENSG00000272562	NA	NA	NA	3.12948	-0.434293	1.38477	-0.313622	0.753808	1	No Change	No Change
ENSG00000163041	H3-3A	H3.3 histone A	3020	2199.8	-0.0459293	0.161028	-0.285225	0.775472	1	No Change	No Change
ENSG00000225518	NA	NA	NA	8.58952	1.14853	0.702278	1.63543	0.101959	1	Up	No Change
ENSG00000270598	NA	NA	NA	0.0833692	0	4.40746	0	1	1	No Change	No Change
ENSG00000182827	ACBD3	acyl-CoA binding domain containing 3	64746	674.01	-0.17999	0.243203	-0.740081	0.459251	1	No Change	No Change
ENSG00000234478	ACBD3-AS1	ACBD3 antisense RNA 1	107985353	6.41615	1.16107	0.876223	1.32509	0.185142	1	Up	No Change
ENSG00000236773	NA	NA	NA	0.641631	0.815012	3.05656	0.266644	0.789744	1	No Change	No Change
ENSG00000143753	DEGS1	delta 4-desaturase, sphingolipid 1	8560	808.15	-0.00737786	0.22985	-0.0320986	0.974393	1	No Change	No Change
ENSG00000237101	LOC101927164	uncharacterized LOC101927164	101927164	3.58739	1.50157	1.22161	1.22917	0.219007	1	Up	No Change
ENSG00000143748	NVL	nuclear VCP like	4931	407.626	0.013949	0.19666	0.0709296	0.943454	1	No Change	No Change
ENSG00000221406	NA	NA	NA	0.390172	1.76936	3.82	0.463183	0.643233	1	Up	No Change
ENSG00000143771	CNIH4	cornichon family AMPA receptor auxiliary protein 4	29097	630.143	0.00969543	0.175598	0.0552139	0.955968	1	No Change	No Change
ENSG00000183682	BMP8A	bone morphogenetic protein 8a	353500	176.057	0.298097	0.357827	0.833077	0.404801	1	No Change	No Change
ENSG00000237624	OXCT2P1	3-oxoacid CoA-transferase 2 pseudogene 1	192217	7.0822	-0.883615	0.983805	-0.898161	0.3691	1	No Change	No Change
ENSG00000228060	NA	NA	NA	43.7555	0.157775	0.424015	0.372096	0.709821	1	No Change	No Change
ENSG00000163909	HEYL	hes related family bHLH transcription factor with YRPW motif like	26508	253.061	0.000278373	0.192186	0.00144846	0.998844	1	No Change	No Change
ENSG00000116983	HPCAL4	hippocalcin like 4	51440	183.486	-0.1068	0.237906	-0.448917	0.653491	1	No Change	No Change
ENSG00000090621	PABPC4	poly(A) binding protein cytoplasmic 4	8761	5956.21	0.0443462	0.248425	0.178509	0.858323	1	No Change	No Change
ENSG00000229965	RPS3AP7	RPS3A pseudogene 7	391168	0.16762	-0.977954	4.40746	-0.221886	0.824403	1	No Change	No Change
ENSG00000177770	NA	NA	NA	0.0881138	0	4.40746	0	1	1	No Change	No Change
ENSG00000143369	ECM1	extracellular matrix protein 1	1893	39.2376	0.369964	0.507575	0.728885	0.466072	1	No Change	No Change
ENSG00000228126	FALEC	focally amplified long non-coding RNA in epithelial cancer	100874054	3.07848	-1.22067	1.37652	-0.886775	0.3752	1	Down	No Change
ENSG00000237781	NA	NA	NA	5.99381	-0.737712	1.05775	-0.697437	0.48553	1	No Change	No Change
ENSG00000277452	RN7SL473P	RNA, 7SL, cytoplasmic 473, pseudogene	106479396	1.62968	0.843134	1.66129	0.507517	0.611792	1	No Change	No Change
ENSG00000274963	RN7SL600P	RNA, 7SL, cytoplasmic 600, pseudogene	106481086	1.60353	2.06792	1.84636	1.12	0.262713	1	Up	No Change
ENSG00000253047	NA	NA	NA	1.8798	1.17541	1.9049	0.617047	0.537204	1	Up	No Change
ENSG00000143420	ENSA	endosulfine alpha	2029	2365.08	-0.0387576	0.206644	-0.187557	0.851224	1	No Change	No Change
ENSG00000276103	NA	NA	NA	2.10584	2.13208	1.76247	1.20971	0.22639	1	Up	No Change
ENSG00000143457	GOLPH3L	golgi phosphoprotein 3 like	55204	465.72	0.0475957	0.175843	0.270671	0.786644	1	No Change	No Change
ENSG00000143452	HORMAD1	HORMA domain containing 1	84072	0.168503	-1.9018	4.36573	-0.43562	0.663112	1	Down	No Change
ENSG00000203804	NA	NA	NA	2.80341	-1.60539	1.64553	-0.975608	0.329259	1	Down	No Change
ENSG00000143384	MCL1	MCL1 apoptosis regulator, BCL2 family member	4170	2358.11	-0.113988	0.191689	-0.594652	0.552076	1	No Change	No Change
ENSG00000154342	WNT3A	Wnt family member 3A	89780	95.4859	0.0625456	0.290858	0.215039	0.829737	1	No Change	No Change
ENSG00000276255	LINC02809	long intergenic non-protein coding RNA 2809	100506571	1.28017	0.909001	2.08125	0.436758	0.662287	1	No Change	No Change
ENSG00000143793	C1orf35	chromosome 1 open reading frame 35	79169	637.441	-0.000369334	0.268097	-0.00137762	0.998901	1	No Change	No Change
ENSG00000162910	MRPL55	mitochondrial ribosomal protein L55	128308	566.882	-0.0811983	0.251096	-0.323376	0.746411	1	No Change	No Change
ENSG00000224566	NA	NA	NA	0.312413	0	4.40746	0	1	1	No Change	No Change
ENSG00000287895	NA	NA	NA	1.2414	4.46747	2.60919	1.71221	0.0868589	1	Up	No Change
ENSG00000280157	NA	NA	NA	2.2503	-0.261231	1.57155	-0.166226	0.867979	1	No Change	No Change
ENSG00000198835	GJC2	gap junction protein gamma 2	57165	20.3555	0.00476652	0.54043	0.00881986	0.992963	1	No Change	No Change
ENSG00000203684	IBA57-DT	IBA57 divergent transcript	574432	0.506065	2.88082	3.41772	0.842906	0.399281	1	Up	No Change
ENSG00000181873	IBA57	iron-sulfur cluster assembly factor IBA57	200205	321.418	0.116093	0.210841	0.55062	0.581894	1	No Change	No Change
ENSG00000162913	OBSCN-AS1	OBSCN antisense RNA 1	574407	17.7332	0.00925942	0.847309	0.010928	0.991281	1	No Change	No Change
ENSG00000269934	LOC124904535	uncharacterized LOC124904535	124904535	24.3563	-0.155711	0.561401	-0.277361	0.781503	1	No Change	No Change
ENSG00000270110	NA	NA	NA	0.0772688	0.945621	4.40746	0.21455	0.830118	1	No Change	No Change
ENSG00000286773	NA	NA	NA	0.0817406	0	4.40746	0	1	1	No Change	No Change
ENSG00000287315	LOC101927401	uncharacterized LOC101927401	101927401	9.31905	1.13697	0.944558	1.20371	0.228702	1	Up	No Change
ENSG00000270104	NA	NA	NA	1.73657	4.00343	1.8682	2.14293	0.0321187	1	Up	No Change
ENSG00000154370	TRIM11	tripartite motif containing 11	81559	952.079	-0.0192417	0.148883	-0.12924	0.897168	1	No Change	No Change
ENSG00000270094	NA	NA	NA	11.8886	0.499164	0.586235	0.851475	0.394506	1	No Change	No Change
ENSG00000162931	TRIM17	tripartite motif containing 17	51127	1.2838	0.296868	2.09722	0.141553	0.887433	1	No Change	No Change
ENSG00000279306	NA	NA	NA	0.99403	1.96107	2.80068	0.700214	0.483793	1	Up	No Change
ENSG00000171960	PPIH	peptidylprolyl isomerase H	10465	989.992	0.0375598	0.414702	0.0905705	0.927834	1	No Change	No Change
ENSG00000234917	NA	NA	NA	5.28963	-1.97707	1.12288	-1.76071	0.0782872	1	Down	No Change
ENSG00000065978	YBX1	Y-box binding protein 1	4904	20563.5	0.0036949	0.291624	0.01267	0.989891	1	No Change	No Change
ENSG00000117385	P3H1	prolyl 3-hydroxylase 1	64175	591.915	0.0942962	0.277078	0.340323	0.733613	1	No Change	No Change
ENSG00000228452	NA	NA	NA	0.327127	0.804425	4.37463	0.183884	0.854104	1	No Change	No Change
ENSG00000001460	STPG1	sperm tail PG-rich repeat containing 1	90529	163.976	0.0918865	0.288782	0.318186	0.750344	1	No Change	No Change
ENSG00000001461	NIPAL3	NIPA like domain containing 3	57185	396.809	0.141523	0.418885	0.337857	0.735471	1	No Change	No Change
ENSG00000286061	RCAN3AS	RCAN3 antisense RNA	100750325	4.10425	-1.18143	1.42455	-0.829333	0.406916	1	Down	No Change
ENSG00000117602	RCAN3	RCAN family member 3	11123	403.006	-0.136633	0.189214	-0.722107	0.470229	1	No Change	No Change
ENSG00000264443	NA	NA	NA	1.54075	1.7713	1.77318	0.998941	0.317823	1	Up	No Change
ENSG00000184454	NCMAP	non-compact myelin associated protein	400746	44.493	-0.0207707	0.400424	-0.0518717	0.958631	1	No Change	No Change
ENSG00000177606	JUN	Jun proto-oncogene, AP-1 transcription factor subunit	3725	447.235	0.0609505	0.363554	0.167652	0.866857	1	No Change	No Change
ENSG00000116539	ASH1L	ASH1 like histone lysine methyltransferase	55870	684.022	-0.053042	0.364961	-0.145336	0.884446	1	No Change	No Change
ENSG00000250135	NA	NA	NA	0.0833692	0	4.40746	0	1	1	No Change	No Change
ENSG00000084652	TXLNA	taxilin alpha	200081	1402.89	-0.0589872	0.159564	-0.369678	0.711622	1	No Change	No Change
ENSG00000224066	NA	NA	NA	14.9548	-0.224254	0.569584	-0.393716	0.693791	1	No Change	No Change
ENSG00000160051	IQCC	IQ motif containing C	55721	131.817	-0.0176835	0.303973	-0.0581744	0.95361	1	No Change	No Change
ENSG00000183615	FAM167B	family with sequence similarity 167 member B	84734	15.5005	0.0206138	0.772563	0.0266823	0.978713	1	No Change	No Change
ENSG00000116478	HDAC1	histone deacetylase 1	3065	4543.18	0.0181903	0.154003	0.118117	0.905975	1	No Change	No Change
ENSG00000175130	MARCKSL1	MARCKS like 1	65108	4307.32	0.0246431	0.156588	0.157375	0.874949	1	No Change	No Change
ENSG00000233775	NA	NA	NA	0.182534	1.98735	4.35675	0.456155	0.648278	1	Up	No Change
ENSG00000162526	TSSK3	testis specific serine kinase 3	81629	5.90647	0.211203	0.98393	0.214652	0.830038	1	No Change	No Change
ENSG00000168679	SLC16A4	solute carrier family 16 member 4	9122	10.4021	0.894039	0.992372	0.90091	0.367636	1	No Change	No Change
ENSG00000273373	NA	NA	NA	56.2735	-0.00133508	0.342721	-0.00389554	0.996892	1	No Change	No Change
ENSG00000206651	NA	NA	NA	0.527645	-2.38361	4.33239	-0.550185	0.582193	1	Down	No Change
ENSG00000134248	LAMTOR5	late endosomal/lysosomal adaptor, MAPK and MTOR activator 5	10542	1301.1	0.0809256	0.247954	0.326373	0.744142	1	No Change	No Change
ENSG00000252777	LOC124904809	small Cajal body-specific RNA 24	124904809	0.154743	-0.0161662	4.40746	-0.00366791	0.997073	1	No Change	No Change
ENSG00000198492	YTHDF2	YTH N6-methyladenosine RNA binding protein 2	51441	2154.1	-0.00577772	0.16126	-0.0358287	0.971419	1	No Change	No Change
ENSG00000233427	NA	NA	NA	2.84308	2.0288	1.48087	1.37	0.170687	1	Up	No Change
ENSG00000225616	RPL27P4	ribosomal protein L27 pseudogene 4	646624	0.317082	-2.38362	4.33239	-0.550185	0.582192	1	Down	No Change
ENSG00000277958	NA	NA	NA	0.176647	-0.0161662	4.40746	-0.00366791	0.997073	1	No Change	No Change
ENSG00000253304	TMEM200B	transmembrane protein 200B	399474	260.438	-0.16912	0.303636	-0.556984	0.577539	1	No Change	No Change
ENSG00000225750	NA	NA	NA	1.35914	0.0846556	2.13638	0.0396257	0.968392	1	No Change	No Change
ENSG00000116353	MECR	mitochondrial trans-2-enoyl-CoA reductase	51102	462.141	0.0313108	0.187832	0.166695	0.86761	1	No Change	No Change
ENSG00000286231	NA	NA	NA	0.0772688	0.945621	4.40746	0.21455	0.830118	1	No Change	No Change
ENSG00000221571	NA	NA	NA	0.824503	2.43196	3.16615	0.768112	0.442421	1	Up	No Change
ENSG00000272823	NA	NA	NA	0.496811	-3.21158	3.36329	-0.954893	0.339632	1	Down	No Change
ENSG00000238078	LINC01352	long intergenic non-protein coding RNA 1352	101929730	0.416846	0	4.40746	0	1	1	No Change	No Change
ENSG00000257551	HLX-AS1	HLX antisense RNA 1	100873924	0.492285	1.39488	3.99755	0.348933	0.72714	1	Up	No Change
ENSG00000136630	HLX	H2.0 like homeobox	3142	16.8526	1.1455	0.612036	1.87163	0.0612581	1	Up	No Change
ENSG00000116141	MARK1	microtubule affinity regulating kinase 1	4139	117.102	0.239099	0.303111	0.788817	0.430219	1	No Change	No Change
ENSG00000233012	HDAC1P2	histone deacetylase 1 pseudogene 2	100419489	0.799391	-3.12196	3.14942	-0.991281	0.321548	1	Down	No Change
ENSG00000162817	C1orf115	chromosome 1 open reading frame 115	79762	571.707	-0.0740313	0.203216	-0.364299	0.715635	1	No Change	No Change
ENSG00000117593	DARS2	aspartyl-tRNA synthetase 2, mitochondrial	55157	432.789	0.020589	0.319744	0.0643921	0.948658	1	No Change	No Change
ENSG00000270084	NA	NA	NA	14.8173	0.156998	0.615183	0.255205	0.798565	1	No Change	No Change
ENSG00000135870	RC3H1	ring finger and CCCH-type domains 1	149041	463.915	-0.211023	0.244562	-0.86286	0.388215	1	No Change	No Change
ENSG00000236535	NA	NA	NA	1.27444	0.632973	2.32116	0.272697	0.785086	1	No Change	No Change
ENSG00000197852	INKA2	inka box actin regulator 2	55924	122.092	-0.146833	0.325368	-0.451285	0.651784	1	No Change	No Change
ENSG00000227811	INKA2-AS1	INKA2 antisense RNA 1	100506343	7.79399	0.158907	0.812945	0.195471	0.845024	1	No Change	No Change
ENSG00000284830	LOC101928718	uncharacterized LOC101928718	101928718	1.40768	-0.0872086	1.95892	-0.0445186	0.964491	1	No Change	No Change
ENSG00000232558	KCND3-IT1	KCND3 intronic transcript 1	100874295	0.17076	-1.91891	4.36435	-0.439678	0.66017	1	Down	No Change
ENSG00000231437	LINC01750	long intergenic non-protein coding RNA 1750	643355	1.07771	-0.08339	2.35171	-0.0354593	0.971713	1	No Change	No Change
ENSG00000276600	RAB7B	RAB7B, member RAS oncogene family	338382	10.201	0.415962	0.801682	0.518861	0.603858	1	No Change	No Change
ENSG00000233706	NA	NA	NA	2.74593	-0.42947	1.51057	-0.28431	0.776173	1	No Change	No Change
ENSG00000158769	F11R	F11 receptor	50848	1272.05	0.123741	0.175215	0.706222	0.48005	1	No Change	No Change
ENSG00000270149	NA	NA	NA	10.6216	0.304369	0.754782	0.403255	0.686761	1	No Change	No Change
ENSG00000215845	TSTD1	thiosulfate sulfurtransferase like domain containing 1	100131187	751.938	0.00824807	0.254473	0.0324123	0.974143	1	No Change	No Change
ENSG00000158773	USF1	upstream transcription factor 1	7391	944.446	-0.063054	0.206728	-0.305009	0.760359	1	No Change	No Change
ENSG00000186517	ARHGAP30	Rho GTPase activating protein 30	257106	4.89458	1.82166	1.24061	1.46836	0.142007	1	Up	No Change
ENSG00000143217	NECTIN4	nectin cell adhesion molecule 4	81607	37.6734	0.693337	0.440539	1.57384	0.115525	1	No Change	No Change
ENSG00000228917	NA	NA	NA	0.651352	0.945625	3.35304	0.28202	0.777928	1	No Change	No Change
ENSG00000162755	KLHDC9	kelch domain containing 9	126823	4.15938	-0.0347648	1.05743	-0.0328768	0.973773	1	No Change	No Change
ENSG00000143256	PFDN2	prefoldin subunit 2	5202	1253.84	-0.0103309	0.225582	-0.0457968	0.963472	1	No Change	No Change
ENSG00000158793	NIT1	nitrilase 1	4817	511.574	0.0962126	0.260701	0.369053	0.712088	1	No Change	No Change
ENSG00000158796	DEDD	death effector domain containing	9191	594.056	0.0952106	0.161946	0.587917	0.556588	1	No Change	No Change
ENSG00000238934	LOC124900457	small nucleolar RNA ACA64	124900457	0.0833692	0	4.40746	0	1	1	No Change	No Change
ENSG00000196188	CTSE	cathepsin E	1510	1.65294	-3.66028	1.95193	-1.87521	0.0607632	1	Down	No Change
ENSG00000163050	COQ8A	coenzyme Q8A	56997	10.4927	0.183563	0.774244	0.237086	0.81259	1	No Change	No Change
ENSG00000174574	AKIRIN1	akirin 1	79647	1762.82	0.0126669	0.151207	0.0837721	0.933238	1	No Change	No Change
ENSG00000168653	NDUFS5	NADH:ubiquinone oxidoreductase subunit S5	4725	2921.67	0.0789326	0.283497	0.278425	0.780686	1	No Change	No Change
ENSG00000226438	NA	NA	NA	0.151387	-0.977954	4.40746	-0.221886	0.824403	1	No Change	No Change
ENSG00000288674	NA	NA	NA	3.48025	3.43815	1.59915	2.14998	0.0315565	1	Up	No Change
ENSG00000261654	NA	NA	NA	2.99979	0.999645	1.37782	0.725527	0.468129	1	No Change	No Change
ENSG00000232811	NA	NA	NA	0.659844	-1.4926	2.70478	-0.551837	0.58106	1	Down	No Change
ENSG00000121931	LRIF1	ligand dependent nuclear receptor interacting factor 1	55791	393.267	-0.222015	0.217479	-1.02086	0.307323	1	No Change	No Change
ENSG00000273010	NA	NA	NA	2.77212	-1.35726	1.46143	-0.928721	0.353034	1	Down	No Change
ENSG00000272982	NA	NA	NA	0.486682	-0.12242	3.55429	-0.034443	0.972524	1	No Change	No Change
ENSG00000273221	NA	NA	NA	12.9762	0.445508	0.66345	0.671502	0.501901	1	No Change	No Change
ENSG00000162777	DENND2D	DENN domain containing 2D	79961	431.959	-0.0706106	0.191252	-0.369202	0.711977	1	No Change	No Change
ENSG00000064886	CHI3L2	chitinase 3 like 2	1117	0.659632	2.93651	3.24188	0.905804	0.365039	1	Up	No Change
ENSG00000156171	DRAM2	DNA damage regulated autophagy modulator 2	128338	337.905	-0.191442	0.233491	-0.81991	0.412268	1	No Change	No Change
ENSG00000238365	RNU7-57P	RNA, U7 small nuclear 57 pseudogene	100151652	1.22615	-2.20591	2.21439	-0.996174	0.319165	1	Down	No Change
ENSG00000226855	RPSAP17	ribosomal protein SA pseudogene 17	100270873	1.18883	-0.791039	2.00657	-0.394224	0.693415	1	No Change	No Change
ENSG00000228013	IL6R-AS1	IL6R antisense RNA 1	101928101	0.0768385	0.945621	4.40746	0.21455	0.830118	1	No Change	No Change
ENSG00000227066	LOC117779438	uncharacterized LOC117779438	117779438	0.159286	0	4.40746	0	1	1	No Change	No Change
ENSG00000143252	SDHC	succinate dehydrogenase complex subunit C	6391	1041.84	-0.0249526	0.218173	-0.114371	0.908944	1	No Change	No Change
ENSG00000288670	NA	NA	NA	113.691	-0.0956618	0.356741	-0.268155	0.78858	1	No Change	No Change
ENSG00000143437	ARNT	aryl hydrocarbon receptor nuclear translocator	405	565.159	-0.072587	0.232878	-0.311696	0.755271	1	No Change	No Change
ENSG00000224800	RPS27AP6	RPS27A pseudogene 6	100271144	0.306252	0	4.40746	0	1	1	No Change	No Change
ENSG00000143799	PARP1	poly(ADP-ribose) polymerase 1	142	4839.31	-0.0633573	0.294726	-0.214971	0.82979	1	No Change	No Change
ENSG00000158864	NDUFS2	NADH:ubiquinone oxidoreductase core subunit S2	4720	1282.65	0.0253211	0.216249	0.117092	0.906787	1	No Change	No Change
ENSG00000117450	PRDX1	peroxiredoxin 1	5052	16598.5	0.0394767	0.361048	0.109339	0.912933	1	No Change	No Change
ENSG00000280836	NA	NA	NA	1.21527	2.80889	2.78877	1.00722	0.313831	1	Up	No Change
ENSG00000132780	NASP	nuclear autoantigenic sperm protein	4678	3745.84	0.0711869	0.28078	0.253533	0.799857	1	No Change	No Change
ENSG00000159588	CCDC17	coiled-coil domain containing 17	149483	16.1507	-0.155953	0.852278	-0.182984	0.85481	1	No Change	No Change
ENSG00000159592	GPBP1L1	GC-rich promoter binding protein 1 like 1	60313	1621.38	-0.0798473	0.184978	-0.431659	0.665989	1	No Change	No Change
ENSG00000225447	NA	NA	NA	2.66976	1.76984	1.65792	1.06751	0.285741	1	Up	No Change
ENSG00000234329	RPL7AP16	ribosomal protein L7a pseudogene 16	100270896	2.65348	0.47403	1.39606	0.339547	0.734197	1	No Change	No Change
ENSG00000159596	TMEM69	transmembrane protein 69	51249	521.394	0.0426968	0.175035	0.243933	0.807283	1	No Change	No Change
ENSG00000230896	NA	NA	NA	43.0743	0.168513	0.435527	0.386917	0.698818	1	No Change	No Change
ENSG00000143570	SLC39A1	solute carrier family 39 member 1	27173	26.8891	-0.207244	0.51241	-0.40445	0.685882	1	No Change	No Change
ENSG00000142864	SERBP1	SERPINE1 mRNA binding protein 1	26135	7538.54	-0.0338366	0.257169	-0.131573	0.895322	1	No Change	No Change
ENSG00000198160	MIER1	MIER1 transcriptional regulator	57708	544.566	-0.0265132	0.218312	-0.121446	0.903338	1	No Change	No Change
ENSG00000162426	SLC45A1	solute carrier family 45 member 1	50651	217.198	-0.0158717	0.424355	-0.037402	0.970164	1	No Change	No Change
ENSG00000117245	KIF17	kinesin family member 17	57576	43.1945	0.920414	0.563989	1.63197	0.102685	1	No Change	No Change
ENSG00000188295	ZNF669	zinc finger protein 669	79862	114.271	0.158193	0.27898	0.567042	0.570686	1	No Change	No Change
ENSG00000116750	UCHL5	ubiquitin C-terminal hydrolase L5	51377	722.84	0.0492729	0.174825	0.281841	0.778066	1	No Change	No Change
ENSG00000235169	SMIM1	small integral membrane protein 1 (Vel blood group)	388588	38.3731	-0.323516	0.652161	-0.496068	0.619846	1	No Change	No Change
ENSG00000116514	RNF19B	ring finger protein 19B	127544	458.45	0.0012072	0.194804	0.00619701	0.995056	1	No Change	No Change
ENSG00000162419	GMEB1	glucocorticoid modulatory element binding protein 1	10691	381.541	0.0224036	0.184576	0.121379	0.903391	1	No Change	No Change
ENSG00000154222	CC2D1B	coiled-coil and C2 domain containing 1B	200014	663.682	-0.0468104	0.206923	-0.226222	0.821029	1	No Change	No Change
ENSG00000197147	LRRC8B	leucine rich repeat containing 8 VRAC subunit B	23507	345.35	-0.103244	0.314373	-0.328412	0.7426	1	No Change	No Change
ENSG00000189195	BTBD8	BTB domain containing 8	284697	54.7949	-0.162425	0.394598	-0.411623	0.680616	1	No Change	No Change
ENSG00000058673	ZC3H11A	zinc finger CCCH-type containing 11A	9877	10.0717	-0.507903	0.680799	-0.74604	0.455643	1	No Change	No Change
ENSG00000131236	CAP1	cyclase associated actin cytoskeleton regulatory protein 1	10487	4143.54	-0.0885591	0.201735	-0.438987	0.660671	1	No Change	No Change
ENSG00000081870	HSPB11	heat shock protein family B (small) member 11	51668	556.921	0.17477	0.322123	0.542557	0.587435	1	No Change	No Change
ENSG00000133216	EPHB2	EPH receptor B2	2048	611.238	0.0878065	0.224312	0.391448	0.695466	1	No Change	No Change
ENSG00000143183	TMCO1	transmembrane and coiled-coil domains 1	54499	1300.95	0.00269145	0.154229	0.017451	0.986077	1	No Change	No Change
ENSG00000248333	CDK11B	cyclin dependent kinase 11B	984	861.367	0.163867	0.274229	0.597555	0.550137	1	No Change	No Change
ENSG00000162390	ACOT11	acyl-CoA thioesterase 11	26027	508.191	-0.0285434	0.231136	-0.123492	0.901718	1	No Change	No Change
ENSG00000117448	AKR1A1	aldo-keto reductase family 1 member A1	10327	1487.17	0.0243343	0.187517	0.129771	0.896748	1	No Change	No Change
ENSG00000143387	CTSK	cathepsin K	1513	71.7391	0.104297	0.358778	0.2907	0.771281	1	No Change	No Change
ENSG00000239670	NA	NA	NA	0.163481	0	4.40746	0	1	1	No Change	No Change
ENSG00000236065	NA	NA	NA	0.0779044	-0.977954	4.40746	-0.221886	0.824403	1	No Change	No Change
ENSG00000276645	NA	NA	NA	0.813317	1.0198	2.581	0.39512	0.692755	1	Up	No Change
ENSG00000142920	AZIN2	antizyme inhibitor 2	113451	135.278	0.360816	0.297622	1.21233	0.225387	1	No Change	No Change
ENSG00000278997	NA	NA	NA	8.28908	-0.290692	0.715008	-0.406558	0.684333	1	No Change	No Change
ENSG00000116525	TRIM62	tripartite motif containing 62	55223	183.991	0.208962	0.28296	0.738487	0.460219	1	No Change	No Change
ENSG00000279179	NA	NA	NA	2.22919	-3.47608	1.7704	-1.96344	0.0495949	1	Down	No Change
ENSG00000284721	NA	NA	NA	0.251872	-1.9018	4.36573	-0.43562	0.663112	1	Down	No Change
ENSG00000163131	CTSS	cathepsin S	1520	3.49439	0.190124	1.16643	0.162996	0.870521	1	No Change	No Change
ENSG00000183814	LIN9	lin-9 DREAM MuvB core complex component	286826	208.849	-0.0473295	0.339467	-0.139423	0.889116	1	No Change	No Change
ENSG00000179412	HNRNPCL4	heterogeneous nuclear ribonucleoprotein C like 4	101060301	1.30759	0.553326	2.22232	0.248986	0.803372	1	No Change	No Change
ENSG00000213516	RBMXL1	RBMX like 1	494115	248.3	-0.000647365	0.287009	-0.00225556	0.9982	1	No Change	No Change
ENSG00000117226	GBP3	guanylate binding protein 3	2635	16.1463	-0.307555	0.611019	-0.503347	0.61472	1	No Change	No Change
ENSG00000117228	GBP1	guanylate binding protein 1	2633	0.548767	0.819956	3.15803	0.259642	0.79514	1	No Change	No Change
ENSG00000234518	NA	NA	NA	15.208	-0.144815	0.614945	-0.235492	0.813827	1	No Change	No Change
ENSG00000162645	GBP2	guanylate binding protein 2	2634	9.15717	-0.0249779	0.847863	-0.0294598	0.976498	1	No Change	No Change
ENSG00000162654	GBP4	guanylate binding protein 4	115361	0.245222	0	4.40746	0	1	1	No Change	No Change
ENSG00000126705	AHDC1	AT-hook DNA binding motif containing 1	27245	747.184	0.00796432	0.212357	0.0375044	0.970083	1	No Change	No Change
ENSG00000000938	FGR	FGR proto-oncogene, Src family tyrosine kinase	2268	0.0772688	0.945621	4.40746	0.21455	0.830118	1	No Change	No Change
ENSG00000235912	NA	NA	NA	3.90492	-0.00694599	1.16369	-0.00596895	0.995237	1	No Change	No Change
ENSG00000233975	LINC02574	long intergenic non-protein coding RNA 2574	111216282	1.47586	2.80135	2.37359	1.18021	0.237915	1	Up	No Change
ENSG00000126709	IFI6	interferon alpha inducible protein 6	2537	910.231	-0.10228	0.977483	-0.104637	0.916664	1	No Change	No Change
ENSG00000137959	IFI44L	interferon induced protein 44 like	10964	0.46695	1.7746	4.09998	0.432832	0.665137	1	Up	No Change
ENSG00000174151	CYB561D1	cytochrome b561 family member D1	284613	198.264	0.0432424	0.301009	0.143658	0.88577	1	No Change	No Change
ENSG00000181754	AMIGO1	adhesion molecule with Ig like domain 1	57463	0.899674	-1.89657	2.78559	-0.68085	0.495966	1	Down	No Change
ENSG00000254942	NA	NA	NA	0.561829	0.297437	4.22845	0.0703417	0.943922	1	No Change	No Change
ENSG00000065135	GNAI3	G protein subunit alpha i3	2773	1936.01	-0.0271318	0.256135	-0.105928	0.91564	1	No Change	No Change
ENSG00000228703	NA	NA	NA	11.7482	0.316563	0.656666	0.482076	0.629752	1	No Change	No Change
ENSG00000235045	NA	NA	NA	0.0772688	0.945621	4.40746	0.21455	0.830118	1	No Change	No Change
ENSG00000134183	GNAT2	G protein subunit alpha transducin 2	2780	3.73263	0.342097	1.15039	0.297374	0.766181	1	No Change	No Change
ENSG00000073756	PTGS2	prostaglandin-endoperoxide synthase 2	5743	10.3715	0.305832	0.640661	0.477369	0.633099	1	No Change	No Change
ENSG00000153904	DDAH1	dimethylarginine dimethylaminohydrolase 1	23576	485.501	-0.212796	0.218925	-0.972002	0.331049	1	No Change	No Change
ENSG00000228040	NA	NA	NA	0.346119	0.945621	4.40746	0.21455	0.830118	1	No Change	No Change
ENSG00000155380	SLC16A1	solute carrier family 16 member 1	6566	2663.9	-0.156492	0.24267	-0.644876	0.519008	1	No Change	No Change
ENSG00000287807	NA	NA	NA	0.155809	-1.80152	4.37414	-0.411856	0.680445	1	Down	No Change
ENSG00000272438	NA	NA	NA	5.99443	1.0236	0.966077	1.05954	0.289354	1	Up	No Change
ENSG00000230699	NA	NA	NA	15.6984	0.375656	0.713253	0.52668	0.598416	1	No Change	No Change
ENSG00000241180	NA	NA	NA	0.418791	-1.52584	4.18047	-0.364991	0.715118	1	Down	No Change
ENSG00000223764	LINC02593	long intergenic non-protein coding RNA 2593	100130417	35.3362	0.368615	0.449628	0.819823	0.412317	1	No Change	No Change
ENSG00000188976	NOC2L	NOC2 like nucleolar associated transcriptional repressor	26155	5293.31	0.033568	0.281619	0.119196	0.90512	1	No Change	No Change
ENSG00000187583	PLEKHN1	pleckstrin homology domain containing N1	84069	126.335	-0.0544232	0.248786	-0.218756	0.82684	1	No Change	No Change
ENSG00000272512	NA	NA	NA	67.3561	-0.00166567	0.4964	-0.00335551	0.997323	1	No Change	No Change
ENSG00000188290	HES4	hes family bHLH transcription factor 4	57801	1201.05	0.0922075	0.299132	0.30825	0.757892	1	No Change	No Change
ENSG00000187608	ISG15	ISG15 ubiquitin like modifier	9636	2565.05	0.0121294	0.383023	0.0316674	0.974737	1	No Change	No Change
ENSG00000231702	NA	NA	NA	0.163481	0	4.40746	0	1	1	No Change	No Change
ENSG00000224969	NA	NA	NA	1.23873	-0.697001	2.69182	-0.258933	0.795687	1	No Change	No Change
ENSG00000188157	AGRN	agrin	375790	1790.79	0.0168327	0.185844	0.0905743	0.927831	1	No Change	No Change
ENSG00000256407	NA	NA	NA	0.697799	1.50194	3.14375	0.477756	0.632824	1	Up	No Change
ENSG00000116221	MRPL37	mitochondrial ribosomal protein L37	51253	2153.38	0.0412283	0.291559	0.141407	0.887549	1	No Change	No Change
ENSG00000198711	SSBP3-AS1	SSBP3 antisense RNA 1	619518	1.72439	-1.41787	2.35258	-0.602688	0.546716	1	Down	No Change
ENSG00000227453	NA	NA	NA	0.159286	0	4.40746	0	1	1	No Change	No Change
ENSG00000117601	SERPINC1	serpin family C member 1	462	3.757	0.409904	1.48028	0.27691	0.781849	1	No Change	No Change
ENSG00000135775	COG2	component of oligomeric golgi complex 2	22796	565.298	-0.0573331	0.184342	-0.311014	0.75579	1	No Change	No Change
ENSG00000244137	LOC107985359	uncharacterized LOC107985359	107985359	0.157548	-0.977954	4.40746	-0.221886	0.824403	1	No Change	No Change
ENSG00000135773	CAPN9	calpain 9	10753	0.392896	1.80565	4.20721	0.42918	0.667792	1	Up	No Change
ENSG00000225656	NA	NA	NA	0.159286	0	4.40746	0	1	1	No Change	No Change
ENSG00000119280	C1orf198	chromosome 1 open reading frame 198	84886	772.016	-0.028604	0.230434	-0.124131	0.901212	1	No Change	No Change
ENSG00000223393	NA	NA	NA	10.4587	-0.406259	0.739021	-0.549726	0.582507	1	No Change	No Change
ENSG00000288037	NA	NA	NA	0.0772688	0.945621	4.40746	0.21455	0.830118	1	No Change	No Change
ENSG00000137965	IFI44	interferon induced protein 44	10561	20.9532	0.191521	0.890062	0.215177	0.829629	1	No Change	No Change
ENSG00000160714	UBE2Q1	ubiquitin conjugating enzyme E2 Q1	55585	1331.14	0.0407556	0.166721	0.244454	0.806879	1	No Change	No Change
ENSG00000229780	UBE2Q1-AS1	UBE2Q1 antisense RNA 1	100874097	15.2754	-0.307234	0.641356	-0.479038	0.631912	1	No Change	No Change
ENSG00000233875	NA	NA	NA	0.657037	1.40181	2.74016	0.51158	0.608945	1	Up	No Change
ENSG00000287064	NA	NA	NA	15.2619	0.0088437	0.703441	0.0125721	0.989969	1	No Change	No Change
ENSG00000160710	ADAR	adenosine deaminase RNA specific	103	4947.31	-0.059745	0.285842	-0.209014	0.834437	1	No Change	No Change
ENSG00000233647	NENFP1	neudesin neurotrophic factor pseudogene 1	106480294	0.84604	-3.16383	3.04995	-1.03734	0.299579	1	Down	No Change
ENSG00000186118	TEX38	testis expressed 38	374973	0.509008	-0.977955	3.93623	-0.24845	0.803786	1	No Change	No Change
ENSG00000228237	EFCAB14-AS1	EFCAB14 antisense RNA 1	100130197	1.7944	-0.878174	1.8918	-0.464201	0.642504	1	No Change	No Change
ENSG00000159658	EFCAB14	EF-hand calcium binding domain 14	9813	1036.22	-0.071545	0.240867	-0.297032	0.766442	1	No Change	No Change
ENSG00000143801	PSEN2	presenilin 2	5664	38.4018	0.0896741	0.371561	0.241344	0.809288	1	No Change	No Change
ENSG00000081721	DUSP12	dual specificity phosphatase 12	11266	440.829	-0.00948886	0.202825	-0.0467834	0.962686	1	No Change	No Change
ENSG00000229808	NA	NA	NA	2.94676	4.6277	1.64967	2.80523	0.00502801	1	Up	Up_signif
ENSG00000082512	TRAF5	TNF receptor associated factor 5	7188	180.373	0.08319	0.222995	0.373058	0.709106	1	No Change	No Change
ENSG00000236809	SNX25P1	sorting nexin 25 pseudogene 1	100419028	0.324344	0.0980753	4.33116	0.0226441	0.981934	1	No Change	No Change
ENSG00000238137	NA	NA	NA	1.09548	0.945627	2.61302	0.361891	0.717434	1	No Change	No Change
ENSG00000170385	SLC30A1	solute carrier family 30 member 1	7779	415.87	-0.317749	0.248801	-1.27712	0.201559	1	No Change	No Change
ENSG00000224763	FDPSP8	farnesyl diphosphate synthase pseudogene 8	401981	1.6615	-0.26585	1.91209	-0.139036	0.889422	1	No Change	No Change
ENSG00000198570	RD3	RD3 regulator of GUCY2D	343035	0.646362	-1.90151	4.19171	-0.453634	0.650092	1	Down	No Change
ENSG00000118217	ATF6	activating transcription factor 6	22926	835.014	-0.164739	0.325862	-0.505548	0.613174	1	No Change	No Change
ENSG00000181227	NA	NA	NA	1.18209	0.946813	2.24772	0.421233	0.673585	1	No Change	No Change
ENSG00000137955	RABGGTB	Rab geranylgeranyltransferase subunit beta	5876	2410.61	0.00435835	0.205426	0.0212162	0.983073	1	No Change	No Change
ENSG00000057468	MSH4	mutS homolog 4	4438	33.6446	-0.124189	0.735894	-0.168759	0.865986	1	No Change	No Change
ENSG00000213047	DENND1B	DENN domain containing 1B	163486	100.442	-0.292964	0.291228	-1.00596	0.314436	1	No Change	No Change
ENSG00000235582	RPL24P5	RPL24 pseudogene 5	100129017	0.301073	1.76978	4.37432	0.404584	0.685783	1	Up	No Change
ENSG00000233040	NA	NA	NA	0.0796432	0	4.40746	0	1	1	No Change	No Change
ENSG00000134376	CRB1	crumbs cell polarity complex component 1	23418	1.30745	-0.743737	2.66626	-0.278944	0.780288	1	No Change	No Change
ENSG00000117400	MPL	MPL proto-oncogene, thrombopoietin receptor	4352	4.97809	-0.0562443	1.08236	-0.0519644	0.958557	1	No Change	No Change
ENSG00000287113	NA	NA	NA	0.740065	-0.545478	3.48342	-0.156593	0.875566	1	No Change	No Change
ENSG00000117399	CDC20	cell division cycle 20	991	3972.5	0.0401537	0.780008	0.0514785	0.958944	1	No Change	No Change
ENSG00000066322	ELOVL1	ELOVL fatty acid elongase 1	64834	1169.23	-0.0536466	0.223372	-0.240167	0.810201	1	No Change	No Change
ENSG00000159479	MED8	mediator complex subunit 8	112950	454.859	-0.0318333	0.247018	-0.128871	0.89746	1	No Change	No Change
ENSG00000229431	NA	NA	NA	5.17699	-0.22609	1.02644	-0.220266	0.825664	1	No Change	No Change
ENSG00000116337	AMPD2	adenosine monophosphate deaminase 2	271	1240.15	0.0536071	0.147728	0.362876	0.716697	1	No Change	No Change
ENSG00000066279	ASPM	assembly factor for spindle microtubules	259266	581.876	-0.326634	0.402604	-0.811304	0.417191	1	No Change	No Change
ENSG00000224727	NA	NA	NA	0.0817406	0	4.40746	0	1	1	No Change	No Change
ENSG00000265201	MIR4677	microRNA 4677	100616343	0.163481	0	4.40746	0	1	1	No Change	No Change
ENSG00000236031	NA	NA	NA	2.42487	-1.05634	1.81049	-0.583455	0.559587	1	Down	No Change
ENSG00000228939	AKT3-IT1	AKT3 intronic transcript 1	100874263	0.178397	0	4.40746	0	1	1	No Change	No Change
ENSG00000117020	AKT3	AKT serine/threonine kinase 3	10000	38.0693	-0.180374	0.378776	-0.476201	0.633931	1	No Change	No Change
ENSG00000198912	C1orf174	chromosome 1 open reading frame 174	339448	608.266	-0.0691555	0.236987	-0.291811	0.770431	1	No Change	No Change
ENSG00000183856	IQGAP3	IQ motif containing GTPase activating protein 3	128239	670.298	0.0521208	0.208671	0.249775	0.802761	1	No Change	No Change
ENSG00000163382	NAXE	NAD(P)HX epimerase	128240	1809.34	0.0629406	0.226083	0.278395	0.780709	1	No Change	No Change
ENSG00000272971	NA	NA	NA	0.416532	-1.95041	4.10232	-0.475442	0.634472	1	Down	No Change
ENSG00000132702	HAPLN2	hyaluronan and proteoglycan link protein 2	60484	7.70285	-0.089206	1.13082	-0.0788862	0.937123	1	No Change	No Change
ENSG00000272068	NA	NA	NA	179.577	0.306791	0.52254	0.587114	0.557127	1	No Change	No Change
ENSG00000132692	BCAN	brevican	63827	30.6114	0.0948875	0.438531	0.216376	0.828695	1	No Change	No Change
ENSG00000272405	NA	NA	NA	1229.54	0.053282	0.361087	0.14756	0.88269	1	No Change	No Change
ENSG00000229953	NA	NA	NA	189.369	-0.0428773	0.403019	-0.10639	0.915273	1	No Change	No Change
ENSG00000132688	NES	nestin	10763	327.748	0.117187	0.347559	0.337172	0.735987	1	No Change	No Change
ENSG00000237588	NA	NA	NA	0.317082	-2.38362	4.33239	-0.550185	0.582192	1	Down	No Change
ENSG00000285570	NA	NA	NA	0.0912668	0.945621	4.40746	0.21455	0.830118	1	No Change	No Change
ENSG00000143320	CRABP2	cellular retinoic acid binding protein 2	1382	3557.18	0.0716407	0.301865	0.237327	0.812403	1	No Change	No Change
ENSG00000223356	NA	NA	NA	8.86999	-0.578171	0.740583	-0.780696	0.434981	1	No Change	No Change
ENSG00000143319	ISG20L2	interferon stimulated exonuclease gene 20 like 2	81875	897.886	-0.0613109	0.194186	-0.315734	0.752205	1	No Change	No Change
ENSG00000143303	METTL25B	methyltransferase like 25B	51093	358.052	-0.0387808	0.300327	-0.129129	0.897256	1	No Change	No Change
ENSG00000143314	MRPL24	mitochondrial ribosomal protein L24	79590	988.244	0.0769952	0.326169	0.236059	0.813387	1	No Change	No Change
ENSG00000143321	HDGF	heparin binding growth factor	3068	6795.4	0.0583034	0.29146	0.200039	0.84145	1	No Change	No Change
ENSG00000143294	PRCC	proline rich mitotic checkpoint control factor	5546	1568.97	0.106189	0.194144	0.54696	0.584406	1	No Change	No Change
ENSG00000287624	NA	NA	NA	5.39114	-0.730316	0.981528	-0.744061	0.45684	1	No Change	No Change
ENSG00000027869	SH2D2A	SH2 domain containing 2A	9047	31.8947	0.431369	0.440472	0.979332	0.327416	1	No Change	No Change
ENSG00000203356	LINC01562	long intergenic non-protein coding RNA 1562	105378716	0.858363	-3.50611	3.40778	-1.02885	0.303548	1	Down	No Change
ENSG00000123091	RNF11	ring finger protein 11	26994	1181.57	-0.189	0.193029	-0.979126	0.327518	1	No Change	No Change
ENSG00000233406	RPS2P8	ribosomal protein S2 pseudogene 8	440589	2.18996	0.810098	1.36964	0.591467	0.554207	1	No Change	No Change
ENSG00000261664	TTC39A-AS1	TTC39A antisense RNA 1	102724097	0.909784	-0.0161663	3.1607	-0.00511476	0.995919	1	No Change	No Change
ENSG00000232027	NA	NA	NA	0.177313	0	4.40746	0	1	1	No Change	No Change
ENSG00000237491	LINC01409	long intergenic non-protein coding RNA 1409	105378580	9.84735	0.504141	0.781208	0.645335	0.51871	1	No Change	No Change
ENSG00000288531	LOC107984850	uncharacterized LOC107984850	107984850	0.0734829	0	4.40746	0	1	1	No Change	No Change
ENSG00000273443	NA	NA	NA	3.98644	0.569059	1.0382	0.548118	0.583611	1	No Change	No Change
ENSG00000237330	RNF223	ring finger protein 223	401934	65.6892	-0.00170873	0.315486	-0.00541619	0.995679	1	No Change	No Change
ENSG00000131591	C1orf159	chromosome 1 open reading frame 159	54991	471.372	0.196919	0.286525	0.687267	0.491915	1	No Change	No Change
ENSG00000285812	NA	NA	NA	0.571366	-0.93774	3.40107	-0.275719	0.782764	1	No Change	No Change
ENSG00000223823	LINC01342	long intergenic non-protein coding RNA 1342	254099	0.882048	-3.16697	2.31127	-1.37023	0.170615	1	Down	No Change
ENSG00000272141	NA	NA	NA	84.0217	0.219367	0.519958	0.421894	0.673102	1	No Change	No Change
ENSG00000085831	TTC39A	tetratricopeptide repeat domain 39A	22996	288.94	0.00762805	0.203704	0.0374467	0.970129	1	No Change	No Change
ENSG00000187634	SAMD11	sterile alpha motif domain containing 11	148398	197.633	-0.00253807	0.347858	-0.00729628	0.994178	1	No Change	No Change
ENSG00000156875	MFSD14A	major facilitator superfamily domain containing 14A	64645	7.40001	-1.25805	0.963596	-1.30558	0.191694	1	Down	No Change
ENSG00000156876	SASS6	SAS-6 centriolar assembly protein	163786	235.959	-0.0930773	0.43156	-0.215677	0.82924	1	No Change	No Change
ENSG00000122477	LRRC39	leucine rich repeat containing 39	127495	17.1377	-0.667527	0.633117	-1.05435	0.291723	1	No Change	No Change
ENSG00000137992	DBT	dihydrolipoamide branched chain transacylase E2	1629	432.311	-0.120572	0.21273	-0.566783	0.570862	1	No Change	No Change
ENSG00000225169	NA	NA	NA	0.154538	1.77334	4.37401	0.405426	0.685164	1	Up	No Change
ENSG00000285530	NA	NA	NA	0.911826	0.991578	2.59842	0.381608	0.702752	1	No Change	No Change
ENSG00000137996	RTCA	RNA 3'-terminal phosphate cyclase	8634	639.939	0.0446907	0.197838	0.225895	0.821283	1	No Change	No Change
ENSG00000207750	MIR553	microRNA 553	693138	1.93453	-2.06149	1.75387	-1.17539	0.239838	1	Down	No Change
ENSG00000137948	BRDT	bromodomain testis associated	676	0.578117	-2.487	3.75983	-0.661467	0.508313	1	Down	No Change
ENSG00000121774	KHDRBS1	KH RNA binding domain containing, signal transduction associated 1	10657	4250.79	0.0402853	0.237689	0.169487	0.865413	1	No Change	No Change
ENSG00000121775	TMEM39B	transmembrane protein 39B	55116	419.757	0.0236286	0.217643	0.108566	0.913547	1	No Change	No Change
ENSG00000266203	MIR5585	microRNA 5585	100847018	0.582971	2.34817	4.3138	0.54434	0.586208	1	Up	No Change
ENSG00000025800	KPNA6	karyopherin subunit alpha 6	23633	1785.09	-0.119756	0.231544	-0.517203	0.605014	1	No Change	No Change
ENSG00000160050	CCDC28B	coiled-coil domain containing 28B	79140	59.491	0.389563	0.416648	0.934995	0.349791	1	No Change	No Change
ENSG00000231346	NA	NA	NA	0.472244	-0.977957	3.64602	-0.268226	0.788525	1	No Change	No Change
ENSG00000064703	DDX20	DEAD-box helicase 20	11218	518.07	-0.0256637	0.259966	-0.0987197	0.921361	1	No Change	No Change
ENSG00000122406	RPL5	ribosomal protein L5	6125	19670.3	0.0392622	0.18609	0.210985	0.832899	1	No Change	No Change
ENSG00000154511	DIPK1A	divergent protein kinase domain 1A	388650	110.239	-0.140012	0.263997	-0.530354	0.595866	1	No Change	No Change
ENSG00000207523	SNORA66	small nucleolar RNA, H/ACA box 66	26782	6.90673	0.219616	0.870648	0.252244	0.800852	1	No Change	No Change
ENSG00000207022	LOC124900443	small nucleolar RNA SNORA51	124900443	0.154538	1.77334	4.37401	0.405426	0.685164	1	Up	No Change
ENSG00000229052	NA	NA	NA	0.0817406	0	4.40746	0	1	1	No Change	No Change
ENSG00000143033	MTF2	metal response element binding transcription factor 2	22823	731.232	-0.0669067	0.169712	-0.394237	0.693406	1	No Change	No Change
ENSG00000189410	SH2D5	SH2 domain containing 5	400745	235.747	-0.13997	0.242796	-0.576494	0.564282	1	No Change	No Change
ENSG00000233069	NA	NA	NA	0.0881138	0	4.40746	0	1	1	No Change	No Change
ENSG00000221808	MIR1256	microRNA 1256	100302155	0.0796432	0	4.40746	0	1	1	No Change	No Change
ENSG00000236073	NA	NA	NA	0.0768385	0.945621	4.40746	0.21455	0.830118	1	No Change	No Change
ENSG00000287192	NA	NA	NA	0.805671	3.31465	3.43578	0.964744	0.334673	1	Up	No Change
ENSG00000117298	ECE1	endothelin converting enzyme 1	1889	2265.61	0.00271179	0.186923	0.0145075	0.988425	1	No Change	No Change
ENSG00000231105	ECE1-AS1	ECE1 antisense RNA 1	100506801	1.30643	1.52173	2.26021	0.673269	0.500776	1	Up	No Change
ENSG00000143502	SUSD4	sushi domain containing 4	55061	8.1418	-0.508229	0.872856	-0.582261	0.560391	1	No Change	No Change
ENSG00000162620	LRRIQ3	leucine rich repeats and IQ motif containing 3	127255	11.6391	-0.0768164	0.748734	-0.102595	0.918284	1	No Change	No Change
ENSG00000272864	NA	NA	NA	2.74592	-0.0396062	1.69073	-0.0234255	0.981311	1	No Change	No Change
ENSG00000116791	CRYZ	crystallin zeta	1429	446.711	-0.0326662	0.268318	-0.121744	0.903101	1	No Change	No Change
ENSG00000162623	TYW3	tRNA-yW synthesizing protein 3 homolog	127253	729.38	-0.0663512	0.284902	-0.232892	0.815846	1	No Change	No Change
ENSG00000259030	FPGT-TNNI3K	FPGT-TNNI3K readthrough	100526835	2.24513	-1.60119	2.03607	-0.786414	0.431625	1	Down	No Change
ENSG00000183929	NA	NA	NA	4.2875	-1.194	1.10588	-1.07968	0.280284	1	Down	No Change
ENSG00000154358	OBSCN	obscurin, cytoskeletal calmodulin and titin-interacting RhoGEF	84033	454.555	0.147059	0.413384	0.355743	0.722033	1	No Change	No Change
ENSG00000275557	NA	NA	NA	2.17602	1.82142	1.72548	1.0556	0.29115	1	Up	No Change
ENSG00000206828	LOC124904627	U1 spliceosomal RNA	124904627	2.44904	-1.47929	1.8218	-0.811993	0.416795	1	Down	No Change
ENSG00000284842	NA	NA	NA	0.252754	-2.48779	4.32651	-0.575012	0.565283	1	Down	No Change
ENSG00000233030	LOC124904411	uncharacterized LOC124904411	124904411	0.37693	0.945621	4.40312	0.214761	0.829953	1	No Change	No Change
ENSG00000183598	H3C13	H3 clustered histone 13	653604	1.75339	-1.94251	1.98333	-0.979418	0.327374	1	Down	No Change
ENSG00000184260	H2AC20	H2A clustered histone 20	8338	15.5041	0.353658	0.962817	0.367316	0.713383	1	No Change	No Change
ENSG00000184270	H2AC21	H2A clustered histone 21	317772	0.927362	-0.977959	2.83911	-0.34446	0.730501	1	No Change	No Change
ENSG00000178096	BOLA1	bolA family member 1	51027	219.565	0.119056	0.271227	0.438954	0.660695	1	No Change	No Change
ENSG00000159164	SV2A	synaptic vesicle glycoprotein 2A	9900	1.31194	2.39242	2.41389	0.991106	0.321634	1	Up	No Change
ENSG00000143368	SF3B4	splicing factor 3b subunit 4	10262	2235.77	0.0972609	0.311037	0.312699	0.754509	1	No Change	No Change
ENSG00000224228	NA	NA	NA	0.230516	2.34811	4.33275	0.541945	0.587857	1	Up	No Change
ENSG00000227177	NA	NA	NA	2.57192	-0.702077	1.36452	-0.514524	0.606886	1	No Change	No Change
ENSG00000224000	NA	NA	NA	7.05956	-1.06457	1.01071	-1.05328	0.292211	1	Down	No Change
ENSG00000231333	RPL34P6	ribosomal protein L34 pseudogene 6	100270998	0.580332	2.22277	3.26155	0.681508	0.49555	1	Up	No Change
ENSG00000233217	MROH3P	maestro heat like repeat family member 3, pseudogene	647215	3.19473	0.374676	1.62264	0.230905	0.817388	1	No Change	No Change
ENSG00000116852	KIF21B	kinesin family member 21B	23046	167.838	0.00636118	0.423523	0.0150197	0.988016	1	No Change	No Change
ENSG00000229191	NA	NA	NA	0.313824	1.77334	4.37401	0.405426	0.685164	1	Up	No Change
ENSG00000234132	NA	NA	NA	0.0817406	0	4.40746	0	1	1	No Change	No Change
ENSG00000116857	TMEM9	transmembrane protein 9	252839	1314.7	0.0562781	0.206846	0.272078	0.785562	1	No Change	No Change
ENSG00000163395	IGFN1	immunoglobulin like and fibronectin type III domain containing 1	91156	1.5401	1.78597	2.83537	0.62989	0.528767	1	Up	No Change
ENSG00000081248	CACNA1S	calcium voltage-gated channel subunit alpha1 S	779	4.58123	0.0391165	1.30897	0.0298834	0.97616	1	No Change	No Change
ENSG00000226970	NA	NA	NA	0.457639	-0.977955	4.15658	-0.235279	0.813992	1	No Change	No Change
ENSG00000203943	SAMD13	sterile alpha motif domain containing 13	148418	132.83	-0.000741426	0.274634	-0.00269969	0.997846	1	No Change	No Change
ENSG00000249237	NA	NA	NA	3.03002	-0.779516	1.29173	-0.603466	0.546199	1	No Change	No Change
ENSG00000240520	NA	NA	NA	12.8285	-0.500738	0.669938	-0.747438	0.454799	1	No Change	No Change
ENSG00000285361	NA	NA	NA	0.569102	1.39346	3.09039	0.450903	0.65206	1	Up	No Change
ENSG00000287197	NA	NA	NA	0.178397	0	4.40746	0	1	1	No Change	No Change
ENSG00000229657	RPL13AP11	ribosomal protein L13a pseudogene 11	100271276	0.0912668	0.945621	4.40746	0.21455	0.830118	1	No Change	No Change
ENSG00000174529	TMEM81	transmembrane protein 81	388730	70.0111	0.15419	0.385716	0.39975	0.689341	1	No Change	No Change
ENSG00000271580	GYG2P2	glycogenin 2 pseudogene 2	100418892	0.0779044	-0.977954	4.40746	-0.221886	0.824403	1	No Change	No Change
ENSG00000116984	MTR	5-methyltetrahydrofolate-homocysteine methyltransferase	4548	571.951	-0.0192443	0.310967	-0.0618852	0.950654	1	No Change	No Change
ENSG00000227496	LOC102723834	uncharacterized LOC102723834	102723834	2.62262	-1.21317	1.53425	-0.79073	0.429101	1	Down	No Change
ENSG00000226349	NA	NA	NA	0.0768385	0.945621	4.40746	0.21455	0.830118	1	No Change	No Change
ENSG00000143742	SRP9	signal recognition particle 9	6726	3298.49	0.00298906	0.136443	0.021907	0.982522	1	No Change	No Change
ENSG00000234112	LEFTY3P	left-right determination factor 3, pseudogene	286754	0.0796432	0	4.40746	0	1	1	No Change	No Change
ENSG00000242861	NA	NA	NA	19.1113	0.478702	0.637518	0.750884	0.452723	1	No Change	No Change
ENSG00000196187	TMEM63A	transmembrane protein 63A	9725	397.094	-0.212356	0.25898	-0.819972	0.412232	1	No Change	No Change
ENSG00000243709	LEFTY1	left-right determination factor 1	10637	1.45658	1.88845	2.13094	0.886206	0.375507	1	Up	No Change
ENSG00000143768	LEFTY2	left-right determination factor 2	7044	0.0842513	-0.977954	4.40746	-0.221886	0.824403	1	No Change	No Change
ENSG00000143819	EPHX1	epoxide hydrolase 1	2052	1104.31	0.148302	0.259797	0.570837	0.56811	1	No Change	No Change
ENSG00000116649	SRM	spermidine synthase	6723	2306.29	0.0631604	0.284169	0.222263	0.824109	1	No Change	No Change
ENSG00000171824	EXOSC10	exosome component 10	5394	1722.86	0.0180232	0.25121	0.0717456	0.942804	1	No Change	No Change
ENSG00000226849	NA	NA	NA	64.2322	0.387105	0.39013	0.992245	0.321078	1	No Change	No Change
ENSG00000225602	MTOR-AS1	MTOR antisense RNA 1	100873935	0.957746	2.80649	2.58952	1.08379	0.278458	1	Up	No Change
ENSG00000117614	SYF2	SYF2 pre-mRNA splicing factor	25949	831.183	0.0268914	0.201599	0.133391	0.893884	1	No Change	No Change
ENSG00000284602	NA	NA	NA	18.3033	-0.0163009	0.644798	-0.0252806	0.979831	1	No Change	No Change
ENSG00000284657	NA	NA	NA	1.53522	-0.822323	2.05478	-0.4002	0.689009	1	No Change	No Change
ENSG00000117616	RSRP1	arginine and serine rich protein 1	57035	841.243	-0.017174	0.269677	-0.0636837	0.949222	1	No Change	No Change
ENSG00000272432	NA	NA	NA	2.9391	1.21839	1.56856	0.776755	0.437303	1	Up	No Change
ENSG00000261349	NA	NA	NA	0.908976	-0.0846003	2.74906	-0.0307743	0.97545	1	No Change	No Change
ENSG00000187010	RHD	Rh blood group D antigen	6007	0.349722	-0.977954	4.40746	-0.221886	0.824403	1	No Change	No Change
ENSG00000224183	NA	NA	NA	2.58013	0.260778	1.26003	0.206962	0.83604	1	No Change	No Change
ENSG00000259984	NA	NA	NA	0.669668	-1.89913	3.29128	-0.577019	0.563927	1	Down	No Change
ENSG00000183726	TMEM50A	transmembrane protein 50A	23585	1109.13	-0.00952322	0.177309	-0.0537099	0.957166	1	No Change	No Change
ENSG00000238084	NA	NA	NA	1.94698	-0.253374	1.32744	-0.190875	0.848624	1	No Change	No Change
ENSG00000204178	MACO1	macoilin 1	55219	459.918	0.104133	0.218103	0.477448	0.633043	1	No Change	No Change
ENSG00000198860	TSEN15	tRNA splicing endonuclease subunit 15	116461	548.247	-0.00837449	0.181448	-0.0461536	0.963188	1	No Change	No Change
ENSG00000286655	NA	NA	NA	0.0891987	0	4.40746	0	1	1	No Change	No Change
ENSG00000160838	LRRC71	leucine rich repeat containing 71	149499	2.32097	0.884904	1.3885	0.637309	0.523924	1	No Change	No Change
ENSG00000211581	MIR765	microRNA 765	768220	0.315768	0.945621	4.40746	0.21455	0.830118	1	No Change	No Change
ENSG00000266160	RN7SL612P	RNA, 7SL, cytoplasmic 612, pseudogene	106479445	0.155809	-1.80152	4.37414	-0.411856	0.680445	1	Down	No Change
ENSG00000143382	ADAMTSL4	ADAMTS like 4	54507	16.5241	0.0593799	0.540511	0.109859	0.912521	1	No Change	No Change
ENSG00000184007	PTP4A2	protein tyrosine phosphatase 4A2	8073	4335.9	-0.00827985	0.134605	-0.0615122	0.950951	1	No Change	No Change
ENSG00000137942	FNBP1L	formin binding protein 1 like	54874	859.062	-0.250509	0.284902	-0.87928	0.37925	1	No Change	No Change
ENSG00000157077	ZFYVE9	zinc finger FYVE-type containing 9	9372	417.573	-0.228231	0.294834	-0.774099	0.438872	1	No Change	No Change
ENSG00000162493	PDPN	podoplanin	10630	0.150752	0.945621	4.40746	0.21455	0.830118	1	No Change	No Change
ENSG00000162542	TMCO4	transmembrane and coiled-coil domains 4	255104	294.746	0.114043	0.228935	0.498145	0.618382	1	No Change	No Change
ENSG00000178922	HYI	hydroxypyruvate isomerase (putative)	81888	189.071	0.0716618	0.32688	0.21923	0.826471	1	No Change	No Change
ENSG00000121753	ADGRB2	adhesion G protein-coupled receptor B2	576	298.942	0.00905241	0.228508	0.0396153	0.9684	1	No Change	No Change
ENSG00000163374	YY1AP1	YY1 associated protein 1	55249	531.97	-0.00730214	0.20416	-0.0357667	0.971468	1	No Change	No Change
ENSG00000235098	ANKRD65	ankyrin repeat domain 65	441869	1.31051	0.203478	2.16434	0.094014	0.925098	1	No Change	No Change
ENSG00000143740	SNAP47	synaptosome associated protein 47	116841	767.702	-0.00214716	0.172077	-0.0124779	0.990044	1	No Change	No Change
ENSG00000117411	B4GALT2	beta-1,4-galactosyltransferase 2	8704	1584.66	0.0453211	0.163631	0.276971	0.781803	1	No Change	No Change
ENSG00000162745	OLFML2B	olfactomedin like 2B	25903	68.056	-0.327924	0.350706	-0.93504	0.349768	1	No Change	No Change
ENSG00000187862	TTC24	tetratricopeptide repeat domain 24	164118	0.161597	0	4.40746	0	1	1	No Change	No Change
ENSG00000162891	IL20	interleukin 20	50604	0.0881138	0	4.40746	0	1	1	No Change	No Change
ENSG00000137976	DNASE2B	deoxyribonuclease 2 beta	58511	5.27691	-0.13853	1.16543	-0.118865	0.905382	1	No Change	No Change
ENSG00000203663	OR2L2	olfactory receptor family 2 subfamily L member 2	26246	0.501106	1.98735	4.35675	0.456155	0.648278	1	Up	No Change
ENSG00000185090	MANEAL	mannosidase endo-alpha like	149175	448.416	-0.0581788	0.279636	-0.208052	0.835188	1	No Change	No Change
ENSG00000157873	TNFRSF14	TNF receptor superfamily member 14	8764	0.313547	2.35552	4.33231	0.543708	0.586642	1	Up	No Change
ENSG00000168264	IRF2BP2	interferon regulatory factor 2 binding protein 2	359948	952.02	-0.0223122	0.261861	-0.0852065	0.932097	1	No Change	No Change
ENSG00000162775	RBM15	RNA binding motif protein 15	64783	301.266	-0.324794	0.310269	-1.04681	0.295185	1	No Change	No Change
ENSG00000081692	JMJD4	jumonji domain containing 4	65094	307.969	0.0619611	0.237043	0.261392	0.79379	1	No Change	No Change
ENSG00000179023	KLHDC7A	kelch domain containing 7A	127707	16.5805	0.0799616	0.561562	0.142391	0.886771	1	No Change	No Change
ENSG00000173171	MTX1	metaxin 1	4580	426.828	0.0647812	0.248653	0.260529	0.794456	1	No Change	No Change
ENSG00000143862	ARL8A	ADP ribosylation factor like GTPase 8A	127829	633.141	0.0582488	0.198004	0.29418	0.76862	1	No Change	No Change
ENSG00000170075	GPR37L1	G protein-coupled receptor 37 like 1	9283	8.95806	-0.976346	0.817424	-1.19442	0.232315	1	No Change	No Change
ENSG00000143376	SNX27	sorting nexin 27	81609	948.679	-0.16705	0.224632	-0.743658	0.457083	1	No Change	No Change
ENSG00000250734	NA	NA	NA	2.16986	0.628807	1.76606	0.35605	0.721803	1	No Change	No Change
ENSG00000159409	CELF3	CUGBP Elav-like family member 3	11189	0.423261	-2.92147	4.30604	-0.678459	0.497481	1	Down	No Change
ENSG00000227045	NA	NA	NA	2.76987	-0.318266	1.35837	-0.234301	0.814752	1	No Change	No Change
ENSG00000178796	RIIAD1	regulatory subunit of type II PKA R-subunit domain containing 1	284485	2.27459	0.246925	1.80171	0.137051	0.890991	1	No Change	No Change
ENSG00000269621	NA	NA	NA	12.6006	0.22268	0.716099	0.310962	0.755829	1	No Change	No Change
ENSG00000143436	MRPL9	mitochondrial ribosomal protein L9	65005	1039.47	0.014834	0.264907	0.0559972	0.955344	1	No Change	No Change
ENSG00000143450	OAZ3	ornithine decarboxylase antizyme 3	51686	34.5229	-0.355254	0.53371	-0.665631	0.505647	1	No Change	No Change
ENSG00000249602	NA	NA	NA	18.0974	-0.013749	0.513662	-0.0267667	0.978646	1	No Change	No Change
ENSG00000268288	NA	NA	NA	4.18954	-1.77629	1.05634	-1.68155	0.0926559	1	Down	No Change
ENSG00000269489	NA	NA	NA	0.314586	-0.977954	4.40746	-0.221886	0.824403	1	No Change	No Change
ENSG00000213171	LINGO4	leucine rich repeat and Ig domain containing 4	339398	0.154538	1.77334	4.37401	0.405426	0.685164	1	Up	No Change
ENSG00000234614	NA	NA	NA	1.20497	0.883144	2.26717	0.389536	0.69688	1	No Change	No Change
ENSG00000196407	THEM5	thioesterase superfamily member 5	284486	0.0734829	0	4.40746	0	1	1	No Change	No Change
ENSG00000159445	THEM4	thioesterase superfamily member 4	117145	569.729	0.10734	0.161774	0.663519	0.506998	1	No Change	No Change
ENSG00000285651	NA	NA	NA	0.567043	2.77048	3.81788	0.72566	0.468047	1	Up	No Change
ENSG00000197747	S100A10	S100 calcium binding protein A10	6281	3056.7	0.0699555	0.304901	0.229437	0.818529	1	No Change	No Change
ENSG00000123473	STIL	STIL centriolar assembly protein	6491	760.915	-0.114359	0.369237	-0.309716	0.756777	1	No Change	No Change
ENSG00000240386	LCE1F	late cornified envelope 1F	353137	0.692238	1.97863	3.57276	0.553811	0.579709	1	Up	No Change
ENSG00000186226	LCE1E	late cornified envelope 1E	353135	0.801007	-1.81362	2.90782	-0.623703	0.532823	1	Down	No Change
ENSG00000020129	NCDN	neurochondrin	23154	790.977	0.0820167	0.16481	0.497643	0.618735	1	No Change	No Change
ENSG00000116819	TFAP2E	transcription factor AP-2 epsilon	339488	122.794	-0.0289989	0.231184	-0.125437	0.900178	1	No Change	No Change
ENSG00000117643	MAN1C1	mannosidase alpha class 1C member 1	57134	50.2397	-0.447192	0.37402	-1.19564	0.231838	1	No Change	No Change
ENSG00000162430	SELENON	selenoprotein N	57190	2445.63	0.0484101	0.174551	0.277341	0.781518	1	No Change	No Change
ENSG00000173212	MAB21L3	mab-21 like 3	126868	2.54363	-1.46372	1.46183	-1.00129	0.316684	1	Down	No Change
ENSG00000163531	NFASC	neurofascin	23114	8.78333	-1.28443	0.806493	-1.59262	0.111246	1	Down	No Change
ENSG00000184144	CNTN2	contactin 2	6900	2.16255	-0.721619	1.54371	-0.467458	0.640172	1	No Change	No Change
ENSG00000143028	SYPL2	synaptophysin like 2	284612	23.2593	-0.0882131	0.499121	-0.176737	0.859715	1	No Change	No Change
ENSG00000237481	NA	NA	NA	1.13439	1.26055	2.15354	0.585336	0.558322	1	Up	No Change
ENSG00000154429	CCSAP	centriole, cilia and spindle associated protein	126731	304.292	-0.0609021	0.31165	-0.195418	0.845066	1	No Change	No Change
ENSG00000143632	ACTA1	actin alpha 1, skeletal muscle	58	5.18103	-0.555392	1.08077	-0.513885	0.607332	1	No Change	No Change
ENSG00000279667	NA	NA	NA	4.93219	0.232636	1.13447	0.205061	0.837524	1	No Change	No Change
ENSG00000187815	ZFP69	ZFP69 zinc finger protein	339559	1.25317	0.824933	2.51355	0.328195	0.742764	1	No Change	No Change
ENSG00000238287	NA	NA	NA	0.480836	-1.42509	3.56311	-0.399958	0.689188	1	Down	No Change
ENSG00000227278	NA	NA	NA	0.894789	-0.0161663	2.67125	-0.00605195	0.995171	1	No Change	No Change
ENSG00000238186	NA	NA	NA	0.612732	0	4.31129	0	1	1	No Change	No Change
ENSG00000117010	ZNF684	zinc finger protein 684	127396	61.3878	-0.117554	0.378425	-0.310639	0.756075	1	No Change	No Change
ENSG00000229820	NA	NA	NA	2.6159	0.93567	1.61215	0.580388	0.561653	1	No Change	No Change
ENSG00000221216	RNU6ATAC27P	RNA, U6atac small nuclear 27, pseudogene	106481167	1.95493	-4.59868	2.30848	-1.99208	0.0463619	1	Down	No Change
ENSG00000242125	SNHG3	small nucleolar RNA host gene 3	8420	1337.55	0.120901	0.275456	0.43891	0.660726	1	No Change	No Change
ENSG00000200087	SNORA73B	small nucleolar RNA, H/ACA box 73B	26768	38.1152	0.397839	0.449559	0.884954	0.376182	1	No Change	No Change
ENSG00000231468	NA	NA	NA	0.0842513	-0.977954	4.40746	-0.221886	0.824403	1	No Change	No Change
ENSG00000279443	NA	NA	NA	30.1622	0.823051	0.475533	1.73079	0.0834884	1	No Change	No Change
ENSG00000180098	TRNAU1AP	tRNA selenocysteine 1 associated protein 1	54952	340.847	-0.147829	0.204378	-0.723315	0.469487	1	No Change	No Change
ENSG00000221539	SNORD99	small nucleolar RNA, C/D box 99	692212	13.4937	-0.0534497	0.702567	-0.0760777	0.939357	1	No Change	No Change
ENSG00000188060	RAB42	RAB42, member RAS oncogene family	115273	0.421569	-0.939773	4.22201	-0.222589	0.823855	1	No Change	No Change
ENSG00000229388	TAF12-DT	TAF12 divergent transcript	105378616	11.9315	0.0858973	0.639205	0.134381	0.893101	1	No Change	No Change
ENSG00000240038	AMY2B	amylase alpha 2B	280	12.977	-0.029645	0.80797	-0.0366908	0.970732	1	No Change	No Change
ENSG00000117266	CDK18	cyclin dependent kinase 18	5129	526.822	0.0695726	0.318581	0.218383	0.827131	1	No Change	No Change
ENSG00000174567	GOLT1A	golgi transport 1A	127845	67.8093	0.195286	0.527463	0.370235	0.711207	1	No Change	No Change
ENSG00000143850	PLEKHA6	pleckstrin homology domain containing A6	22874	281.958	-0.0854888	0.41057	-0.20822	0.835057	1	No Change	No Change
ENSG00000231691	NA	NA	NA	0.146966	0	4.40746	0	1	1	No Change	No Change
ENSG00000219133	RPL21P19	ribosomal protein L21 pseudogene 19	641293	1.07049	2.68168	2.19578	1.22129	0.221977	1	Up	No Change
ENSG00000280924	LINC00628	long intergenic non-protein coding RNA 628	127841	2.07986	0.559586	2.39175	0.233965	0.815012	1	No Change	No Change
ENSG00000226330	NA	NA	NA	1.45776	3.82952	2.17081	1.7641	0.0777155	1	Up	No Change
ENSG00000240710	NA	NA	NA	1.75064	1.70569	2.06886	0.824458	0.409679	1	Up	No Change
ENSG00000240219	NA	NA	NA	6.31476	0.161611	0.814434	0.198433	0.842706	1	No Change	No Change
ENSG00000236636	NA	NA	NA	0.156482	0.945621	4.40746	0.21455	0.830118	1	No Change	No Change
ENSG00000197056	ZMYM1	zinc finger MYM-type containing 1	79830	467.286	0.0662182	0.213751	0.309791	0.75672	1	No Change	No Change
ENSG00000233940	RPL12P45	ribosomal protein L12 pseudogene 45	100419477	0.166738	0	4.40746	0	1	1	No Change	No Change
ENSG00000228348	NA	NA	NA	0.631827	1.80369	3.3187	0.543493	0.586791	1	Up	No Change
ENSG00000284640	LOC105378644	uncharacterized LOC105378644	105378644	1.31265	-3.22261	2.56992	-1.25398	0.209851	1	Down	No Change
ENSG00000201542	LOC124900419	small nucleolar RNA SNORA62/SNORA6 family	124900419	0.635312	0	3.67597	0	1	1	No Change	No Change
ENSG00000174842	GLMN	glomulin, FKBP associated protein	11146	272.216	0.0760479	0.314377	0.2419	0.808857	1	No Change	No Change
ENSG00000122484	RPAP2	RNA polymerase II associated protein 2	79871	503.098	-0.184832	0.20952	-0.882171	0.377684	1	No Change	No Change
ENSG00000223787	NA	NA	NA	0.746597	2.35138	3.6003	0.653107	0.513687	1	Up	No Change
ENSG00000234202	H3P3	H3 histone pseudogene 3	115482682	0.16475	0.945621	4.40746	0.21455	0.830118	1	No Change	No Change
ENSG00000279263	OR2L8	olfactory receptor family 2 subfamily L member 8	391190	0.0768385	0.945621	4.40746	0.21455	0.830118	1	No Change	No Change
ENSG00000121903	ZSCAN20	zinc finger and SCAN domain containing 20	7579	164.554	-0.351392	0.331506	-1.05999	0.289151	1	No Change	No Change
ENSG00000233542	NA	NA	NA	2.48275	-1.01241	1.57344	-0.643439	0.519939	1	Down	No Change
ENSG00000187730	GABRD	gamma-aminobutyric acid type A receptor subunit delta	2563	233.222	0.00517186	0.291189	0.0177612	0.985829	1	No Change	No Change
ENSG00000226969	PRKCZ-DT	PRKCZ divergent transcript	105378591	0.671693	-1.90052	3.7311	-0.509372	0.610492	1	Down	No Change
ENSG00000116809	ZBTB17	zinc finger and BTB domain containing 17	7709	678.929	-0.00316784	0.199379	-0.0158885	0.987323	1	No Change	No Change
ENSG00000173641	HSPB7	heat shock protein family B (small) member 7	27129	0.392444	2.76906	4.31125	0.642288	0.520686	1	Up	No Change
ENSG00000186510	CLCNKA	chloride voltage-gated channel Ka	1187	6.18842	0.383994	1.17435	0.326984	0.74368	1	No Change	No Change
ENSG00000232456	NA	NA	NA	6.94972	1.43887	1.01262	1.42095	0.155333	1	Up	No Change
ENSG00000185519	FAM131C	family with sequence similarity 131 member C	348487	261.474	0.0516995	0.2975	0.17378	0.862038	1	No Change	No Change
ENSG00000278480	NA	NA	NA	1.27999	1.95563	2.65265	0.737236	0.460979	1	Up	No Change
ENSG00000233485	FHAD1-AS1	FHAD1 antisense RNA 1	101927417	1.84846	-1.51932	2.3262	-0.653134	0.51367	1	Down	No Change
ENSG00000236045	NA	NA	NA	0.0833692	0	4.40746	0	1	1	No Change	No Change
ENSG00000228140	NA	NA	NA	0.883893	3.96743	2.93292	1.35273	0.176143	1	Up	No Change
ENSG00000142634	EFHD2	EF-hand domain family member D2	79180	2139.39	0.0772905	0.232482	0.332458	0.739543	1	No Change	No Change
ENSG00000162438	CTRC	chymotrypsin C	11330	2.80873	-1.20942	1.71997	-0.703167	0.481952	1	Down	No Change
ENSG00000160062	ZBTB8A	zinc finger and BTB domain containing 8A	653121	185.293	0.0066602	0.247264	0.0269356	0.978511	1	No Change	No Change
ENSG00000176261	ZBTB8OS	zinc finger and BTB domain containing 8 opposite strand	339487	450.856	0.0386299	0.282161	0.136907	0.891104	1	No Change	No Change
ENSG00000213281	NRAS	NRAS proto-oncogene, GTPase	4893	1397.31	-0.0855496	0.229904	-0.372109	0.709812	1	No Change	No Change
ENSG00000052723	SIKE1	suppressor of IKBKE 1	80143	691.729	-0.25753	0.208761	-1.23361	0.217348	1	No Change	No Change
ENSG00000227232	NA	NA	NA	133.275	0.223305	0.382144	0.584348	0.558986	1	No Change	No Change
ENSG00000278267	MIR6859-1	microRNA 6859-1	102466751	20.3015	0.607086	0.480134	1.26441	0.206084	1	No Change	No Change
ENSG00000238009	NA	NA	NA	6.64173	-0.0546036	1.09585	-0.0498276	0.96026	1	No Change	No Change
ENSG00000233750	CICP27	capicua transcriptional repressor pseudogene 27	100420257	0.572051	-1.80754	3.42351	-0.527979	0.597514	1	Down	No Change
ENSG00000268903	NA	NA	NA	129.348	-0.0895199	0.415999	-0.215193	0.829617	1	No Change	No Change
ENSG00000269981	NA	NA	NA	68.5406	0.794583	0.510391	1.55681	0.119515	1	No Change	No Change
ENSG00000239906	NA	NA	NA	0.0817406	0	4.40746	0	1	1	No Change	No Change
ENSG00000241860	NA	NA	NA	5.3428	-0.0181189	1.17291	-0.0154478	0.987675	1	No Change	No Change
ENSG00000222623	RNU6-1100P	RNA, U6 small nuclear 1100, pseudogene	106480049	0.234573	-0.0161662	4.40746	-0.00366791	0.997073	1	No Change	No Change
ENSG00000235079	NA	NA	NA	6.43098	-0.0830045	0.784786	-0.105767	0.915767	1	No Change	No Change
ENSG00000132485	ZRANB2	zinc finger RANBP2-type containing 2	9406	1167.69	-0.0774604	0.191749	-0.403968	0.686236	1	No Change	No Change
ENSG00000207721	MIR186	microRNA 186	406962	2.90534	-0.192006	1.8908	-0.101548	0.919116	1	No Change	No Change
ENSG00000229956	NA	NA	NA	6.07899	0.068278	1.02081	0.0668858	0.946673	1	No Change	No Change
ENSG00000143418	CERS2	ceramide synthase 2	29956	3665.37	0.0352637	0.151548	0.23269	0.816002	1	No Change	No Change
ENSG00000259357	NA	NA	NA	55.44	0.0740657	0.374344	0.197855	0.843159	1	No Change	No Change
ENSG00000231073	NA	NA	NA	0.0768385	0.945621	4.40746	0.21455	0.830118	1	No Change	No Change
ENSG00000143412	ANXA9	annexin A9	8416	37.648	0.258739	0.503012	0.514379	0.606987	1	No Change	No Change
ENSG00000143363	PRUNE1	prune exopolyphosphatase 1	58497	344.605	-0.11641	0.19207	-0.60608	0.544461	1	No Change	No Change
ENSG00000163141	BNIPL	BCL2 interacting protein like	149428	23.2738	-0.14559	0.6135	-0.237311	0.812415	1	No Change	No Change
ENSG00000143443	C1orf56	chromosome 1 open reading frame 56	54964	7.16234	0.320263	0.7141	0.448485	0.653803	1	No Change	No Change
ENSG00000197622	CDC42SE1	CDC42 small effector 1	56882	933.888	0.00819093	0.197409	0.0414922	0.966903	1	No Change	No Change
ENSG00000213190	MLLT11	MLLT11 transcription factor 7 cofactor	10962	22.9768	1.32079	0.525609	2.51288	0.0119749	1	Up	No Change
ENSG00000162783	IER5	immediate early response 5	51278	1404.81	-0.00687349	0.214005	-0.0321184	0.974378	1	No Change	No Change
ENSG00000160785	SLC25A44	solute carrier family 25 member 44	9673	494.498	0.123111	0.250431	0.491594	0.623007	1	No Change	No Change
ENSG00000091483	FH	fumarate hydratase	2271	1053.4	-0.0183359	0.337442	-0.0543379	0.956666	1	No Change	No Change
ENSG00000117009	KMO	kynurenine 3-monooxygenase	8564	1.94393	0.28243	1.68024	0.168089	0.866513	1	No Change	No Change
ENSG00000054277	OPN3	opsin 3	23596	68.5275	0.0147452	0.524635	0.0281055	0.977578	1	No Change	No Change
ENSG00000203668	CHML	CHM like Rab escort protein	1122	206.267	-0.203083	0.282541	-0.718773	0.472281	1	No Change	No Change
ENSG00000287513	NA	NA	NA	1.06117	2.77471	3.00293	0.924	0.355486	1	Up	No Change
ENSG00000197785	ATAD3A	ATPase family AAA domain containing 3A	55210	1983.86	-0.00473649	0.346501	-0.0136695	0.989094	1	No Change	No Change
ENSG00000205090	TMEM240	transmembrane protein 240	339453	34.6805	-0.495037	0.616165	-0.803416	0.421734	1	No Change	No Change
ENSG00000160075	SSU72	SSU72 homolog, RNA polymerase II CTD phosphatase	29101	2617.57	0.0655391	0.202898	0.323015	0.746684	1	No Change	No Change
ENSG00000215014	NA	NA	NA	6.79177	0.475527	0.999705	0.475667	0.634312	1	No Change	No Change
ENSG00000197530	MIB2	MIB E3 ubiquitin protein ligase 2	142678	2096.88	0.112882	0.259027	0.435794	0.662986	1	No Change	No Change
ENSG00000116128	BCL9	BCL9 transcription coactivator	607	563.138	-0.0207126	0.267178	-0.0775235	0.938207	1	No Change	No Change
ENSG00000229022	RPL6P3	ribosomal protein L6 pseudogene 3	391181	0.645954	-0.893284	3.07104	-0.290873	0.771148	1	No Change	No Change
ENSG00000174371	EXO1	exonuclease 1	9156	503.949	-0.165984	0.374958	-0.442674	0.658002	1	No Change	No Change
ENSG00000235990	RPL23AP20	ribosomal protein L23a pseudogene 20	645962	1.12854	2.97388	2.51117	1.18426	0.23631	1	Up	No Change
ENSG00000196289	BECN2	beclin 2	441925	0.176228	0	4.40746	0	1	1	No Change	No Change
ENSG00000213026	NA	NA	NA	0.0842513	-0.977954	4.40746	-0.221886	0.824403	1	No Change	No Change
ENSG00000197769	MAP1LC3C	microtubule associated protein 1 light chain 3 gamma	440738	0.410293	-0.118639	4.21079	-0.0281751	0.977523	1	No Change	No Change
ENSG00000162843	WDR64	WD repeat domain 64	128025	0.504856	0.945623	4.04603	0.233716	0.815205	1	No Change	No Change
ENSG00000288723	NA	NA	NA	16.1686	-0.353496	0.820135	-0.431022	0.666453	1	No Change	No Change
ENSG00000152763	DNAI4	dynein axonemal intermediate chain 4	79819	30.4512	0.22225	0.454774	0.488704	0.625051	1	No Change	No Change
ENSG00000118473	SGIP1	SH3GL interacting endocytic adaptor 1	84251	9.44438	0.244545	1.19486	0.204664	0.837835	1	No Change	No Change
ENSG00000143815	LBR	lamin B receptor	3930	1795.12	-0.164484	0.259501	-0.633848	0.52618	1	No Change	No Change
ENSG00000282418	NA	NA	NA	0.335488	-0.977954	4.40746	-0.221886	0.824403	1	No Change	No Change
ENSG00000185842	DNAH14	dynein axonemal heavy chain 14	127602	180.042	-0.0061808	0.192194	-0.0321592	0.974345	1	No Change	No Change
ENSG00000222046	DCDC2B	doublecortin domain containing 2B	149069	1.49486	0.907906	2.1478	0.422715	0.672503	1	No Change	No Change
ENSG00000143479	DYRK3	dual specificity tyrosine phosphorylation regulated kinase 3	8444	263.823	-0.0117503	0.191908	-0.0612289	0.951177	1	No Change	No Change
ENSG00000120337	TNFSF18	TNF superfamily member 18	8995	143.806	-0.107122	1.08987	-0.0982888	0.921703	1	No Change	No Change
ENSG00000117600	PLPPR4	phospholipid phosphatase related 4	9890	4.78361	-0.721938	1.13804	-0.634368	0.525841	1	No Change	No Change
ENSG00000119283	TRIM67	tripartite motif containing 67	440730	1.00685	-2.26967	2.41062	-0.941531	0.346433	1	Down	No Change
ENSG00000254685	FPGT	fucose-1-phosphate guanylyltransferase	8790	111.784	0.398554	0.258903	1.53939	0.123709	1	No Change	No Change
ENSG00000162398	LEXM	lymphocyte expansion molecule	163747	0.55884	-0.977958	3.13873	-0.311578	0.755362	1	No Change	No Change
ENSG00000163125	RPRD2	regulation of nuclear pre-mRNA domain containing 2	23248	667.791	0.0527393	0.183097	0.28804	0.773316	1	No Change	No Change
ENSG00000271383	NBPF19	NBPF member 19	101060226	1.15665	0.945627	2.84219	0.332711	0.739352	1	No Change	No Change
ENSG00000117481	NSUN4	NOP2/Sun RNA methyltransferase 4	387338	545.423	0.0919212	0.190341	0.482928	0.629147	1	No Change	No Change
ENSG00000196418	ZNF124	zinc finger protein 124	7678	159.267	0.0351031	0.256876	0.136654	0.891304	1	No Change	No Change
ENSG00000263513	FAM72C	family with sequence similarity 72 member C	554282	27.1658	0.582711	0.623516	0.934556	0.350017	1	No Change	No Change
ENSG00000197241	SLC2A7	solute carrier family 2 member 7	155184	1.74002	-4.3471	2.15994	-2.0126	0.0441564	1	Down	No Change
ENSG00000160789	LMNA	lamin A/C	4000	9335.98	0.0364057	0.281419	0.129365	0.897069	1	No Change	No Change
ENSG00000226029	LINC01772	long intergenic non-protein coding RNA 1772	107984921	34.7542	0.16951	0.596515	0.284167	0.776282	1	No Change	No Change
ENSG00000206652	RNU1-1	RNA, U1 small nuclear 1	26871	0.163012	0	4.40746	0	1	1	No Change	No Change
ENSG00000261135	NA	NA	NA	1.23488	1.06915	2.06946	0.516633	0.605413	1	Up	No Change
ENSG00000285853	NA	NA	NA	0.337261	-0.977954	4.40746	-0.221886	0.824403	1	No Change	No Change
ENSG00000233421	LINC01783	long intergenic non-protein coding RNA 1783	100132147	0.805578	-0.592516	3.16485	-0.187218	0.85149	1	No Change	No Change
ENSG00000271732	NA	NA	NA	0.333477	0	4.40746	0	1	1	No Change	No Change
ENSG00000186301	NA	NA	NA	157.38	0.0245284	0.308046	0.0796257	0.936535	1	No Change	No Change
ENSG00000282143	NA	NA	NA	0.341521	-2.92147	4.30604	-0.678459	0.497481	1	Down	No Change
ENSG00000279839	NA	NA	NA	0.825034	-1.42781	3.17202	-0.450126	0.652619	1	Down	No Change
ENSG00000187942	LDLRAD2	low density lipoprotein receptor class A domain containing 2	401944	35.0158	0.0700214	0.497444	0.140762	0.888058	1	No Change	No Change
ENSG00000142798	HSPG2	heparan sulfate proteoglycan 2	3339	1347.76	0.156012	0.40116	0.388901	0.697349	1	No Change	No Change
ENSG00000232037	RPL21P29	ribosomal protein L21 pseudogene 29	440575	0.175518	-0.0161662	4.40746	-0.00366791	0.997073	1	No Change	No Change
ENSG00000283234	NA	NA	NA	0.496794	1.47051	3.5094	0.419021	0.675201	1	Up	No Change
ENSG00000228397	LINC01635	long intergenic non-protein coding RNA 1635	101928043	2.44671	1.09174	1.36385	0.800484	0.42343	1	Up	No Change
ENSG00000218510	LINC00339	long intergenic non-protein coding RNA 339	29092	98.5837	0.238356	0.298545	0.798393	0.424643	1	No Change	No Change
ENSG00000285752	NA	NA	NA	3.64754	0.996658	1.08026	0.922607	0.356212	1	No Change	No Change
ENSG00000230068	NA	NA	NA	2.65073	-0.411495	1.62633	-0.25302	0.800253	1	No Change	No Change
ENSG00000162552	WNT4	Wnt family member 4	54361	35.6442	0.35465	0.523811	0.677057	0.498369	1	No Change	No Change
ENSG00000285873	LOC105376845	uncharacterized LOC105376845	105376845	5.89254	-0.204832	0.97766	-0.209513	0.834048	1	No Change	No Change
ENSG00000285417	NA	NA	NA	0.0734829	0	4.40746	0	1	1	No Change	No Change
ENSG00000198049	AVPR1B	arginine vasopressin receptor 1B	553	0.891195	0.827567	2.63764	0.313753	0.753709	1	No Change	No Change
ENSG00000225483	RPL22P4	ribosomal protein L22 pseudogene 4	100129102	0.403888	-2.46561	3.70825	-0.664897	0.506116	1	Down	No Change
ENSG00000236889	NA	NA	NA	0.259372	2.50451	4.32403	0.579206	0.56245	1	Up	No Change
ENSG00000196550	FAM72A	family with sequence similarity 72 member A	729533	84.4055	-0.109188	0.387313	-0.281911	0.778012	1	No Change	No Change
ENSG00000266028	SRGAP2	SLIT-ROBO Rho GTPase activating protein 2	23380	695.108	-0.21208	0.166232	-1.27581	0.202023	1	No Change	No Change
ENSG00000263528	IKBKE	inhibitor of nuclear factor kappa B kinase subunit epsilon	9641	121.618	0.020892	0.281449	0.0742303	0.940827	1	No Change	No Change
ENSG00000162888	C1orf147	chromosome 1 putative open reading frame 147	574431	0.664447	1.92026	2.9044	0.661155	0.508513	1	Up	No Change
ENSG00000261000	NA	NA	NA	1.05323	2.39686	2.65882	0.901473	0.367337	1	Up	No Change
ENSG00000266094	RASSF5	Ras association domain family member 5	83593	123.308	-0.0900432	0.289041	-0.311524	0.755402	1	No Change	No Change
ENSG00000234981	RPL7AP20	ribosomal protein L7a pseudogene 20	100271037	0.41488	1.02447	4.2271	0.242356	0.808504	1	Up	No Change
ENSG00000279946	NA	NA	NA	1.29638	0.97541	2.43058	0.401307	0.688194	1	No Change	No Change
ENSG00000143486	EIF2D	eukaryotic translation initiation factor 2D	1939	953.843	-0.0956832	0.175949	-0.543811	0.586571	1	No Change	No Change
ENSG00000280114	NA	NA	NA	11.0053	-0.967326	0.692895	-1.39607	0.162695	1	No Change	No Change
ENSG00000236698	NA	NA	NA	11.7261	0.472401	0.64081	0.737194	0.461004	1	No Change	No Change
ENSG00000279151	NA	NA	NA	0.267494	0.945621	4.40746	0.21455	0.830118	1	No Change	No Change
ENSG00000282740	NA	NA	NA	0.0772688	0.945621	4.40746	0.21455	0.830118	1	No Change	No Change
ENSG00000058453	CROCC	ciliary rootlet coiled-coil, rootletin	9696	646.656	0.11053	0.2301	0.480356	0.630975	1	No Change	No Change
ENSG00000228549	LOC112267871	uncharacterized LOC112267871	112267871	5.29491	0.331925	0.946886	0.350543	0.725931	1	No Change	No Change
ENSG00000143494	VASH2	vasohibin 2	79805	214.896	0.127872	0.468458	0.272963	0.784882	1	No Change	No Change
ENSG00000215883	CYB5RL	cytochrome b5 reductase like	606495	151.607	0.0157549	0.244602	0.0644106	0.948643	1	No Change	No Change
ENSG00000162650	ATXN7L2	ataxin 7 like 2	127002	211.561	0.251915	0.209236	1.20397	0.2286	1	No Change	No Change
ENSG00000120334	CENPL	centromere protein L	91687	213.221	0.0501455	0.282659	0.177406	0.859189	1	No Change	No Change
ENSG00000162714	ZNF496	zinc finger protein 496	84838	1106.21	-0.0564186	0.224515	-0.25129	0.80159	1	No Change	No Change
ENSG00000152061	RABGAP1L	RAB GTPase activating protein 1 like	9910	372.399	-0.0012502	0.235636	-0.00530563	0.995767	1	No Change	No Change
ENSG00000116748	AMPD1	adenosine monophosphate deaminase 1	270	0.456334	3.31908	4.29104	0.773492	0.439231	1	Up	No Change
ENSG00000177414	UBE2U	ubiquitin conjugating enzyme E2 U	148581	0.256141	-2.50555	4.32555	-0.579246	0.562423	1	Down	No Change
ENSG00000143147	GPR161	G protein-coupled receptor 161	23432	621.093	-0.158641	0.240025	-0.660937	0.508653	1	No Change	No Change
ENSG00000134256	CD101	CD101 molecule	9398	23.9366	-0.401762	0.523242	-0.767833	0.442587	1	No Change	No Change
ENSG00000197084	LCE1C	late cornified envelope 1C	353133	0.395288	2.35551	4.33231	0.543708	0.586642	1	Up	No Change
ENSG00000180198	RCC1	regulator of chromosome condensation 1	1104	2653.97	-0.00880593	0.285546	-0.0308389	0.975398	1	No Change	No Change
ENSG00000116922	C1orf109	chromosome 1 open reading frame 109	54955	543.615	0.0506266	0.214875	0.235609	0.813736	1	No Change	No Change
ENSG00000186207	LCE5A	late cornified envelope 5A	254910	0.0881138	0	4.40746	0	1	1	No Change	No Change
ENSG00000232862	NA	NA	NA	0.0779044	-0.977954	4.40746	-0.221886	0.824403	1	No Change	No Change
ENSG00000092850	TEKT2	tektin 2	27285	0.479719	1.80068	3.98739	0.451592	0.651563	1	Up	No Change
ENSG00000116863	ADPRS	ADP-ribosylserine hydrolase	54936	585.228	0.10558	0.199736	0.528599	0.597084	1	No Change	No Change
ENSG00000171812	COL8A2	collagen type VIII alpha 2 chain	1296	0.685165	0.945624	3.64011	0.259779	0.795034	1	No Change	No Change
ENSG00000054116	TRAPPC3	trafficking protein particle complex subunit 3	27095	1057.08	0.049451	0.20219	0.244577	0.806784	1	No Change	No Change
ENSG00000116871	MAP7D1	MAP7 domain containing 1	55700	2754.71	0.124904	0.265788	0.469938	0.6384	1	No Change	No Change
ENSG00000160094	ZNF362	zinc finger protein 362	149076	271.295	0.0765285	0.384358	0.199107	0.842179	1	No Change	No Change
ENSG00000270115	NA	NA	NA	2.3131	3.54719	1.63447	2.17024	0.0299888	1	Up	No Change
ENSG00000184389	A3GALT2	alpha 1,3-galactosyltransferase 2	127550	0.969616	1.45136	2.9792	0.487166	0.626141	1	Up	No Change
ENSG00000225313	NA	NA	NA	2.00056	-0.0447041	1.51174	-0.0295714	0.976409	1	No Change	No Change
ENSG00000284154	MIR3605	microRNA 3605	100500853	1.39387	-0.360863	1.7849	-0.202176	0.839779	1	No Change	No Change
ENSG00000222112	RN7SKP16	RN7SK pseudogene 16	106480837	2.35812	-2.29334	1.73931	-1.31853	0.187326	1	Down	No Change
ENSG00000233246	PHC2-AS1	PHC2 antisense RNA 1	101929464	0.973462	2.6826	2.41476	1.11092	0.266603	1	Up	No Change
ENSG00000197956	S100A6	S100 calcium binding protein A6	6277	15230.5	0.0848859	0.30537	0.277977	0.78103	1	No Change	No Change
ENSG00000196154	S100A4	S100 calcium binding protein A4	6275	6208.24	0.0801058	0.337374	0.237439	0.812316	1	No Change	No Change
ENSG00000188015	S100A3	S100 calcium binding protein A3	6274	99.8573	-0.0362323	0.425187	-0.085215	0.93209	1	No Change	No Change
ENSG00000196754	S100A2	S100 calcium binding protein A2	6273	252.486	0.0281001	0.402962	0.0697339	0.944405	1	No Change	No Change
ENSG00000285867	NA	NA	NA	31.0062	-0.0511234	0.393724	-0.129846	0.896688	1	No Change	No Change
ENSG00000188643	S100A16	S100 calcium binding protein A16	140576	3125.14	0.0622001	0.257993	0.241093	0.809483	1	No Change	No Change
ENSG00000189334	S100A14	S100 calcium binding protein A14	57402	2229.37	0.160461	0.286942	0.559211	0.576018	1	No Change	No Change
ENSG00000189171	S100A13	S100 calcium binding protein A13	6284	565.514	0.0415275	0.369088	0.112514	0.910416	1	No Change	No Change
ENSG00000271853	NA	NA	NA	0.574104	-0.10853	2.81174	-0.0385989	0.96921	1	No Change	No Change
ENSG00000160678	S100A1	S100 calcium binding protein A1	6271	15.9451	0.665749	0.73598	0.904575	0.365691	1	No Change	No Change
ENSG00000272030	NA	NA	NA	6.21959	0.881636	0.944889	0.933058	0.35079	1	No Change	No Change
ENSG00000160679	CHTOP	chromatin target of PRMT1	26097	2005.74	-0.00553368	0.139211	-0.0397502	0.968292	1	No Change	No Change
ENSG00000143553	SNAPIN	SNAP associated protein	23557	487.777	-0.00221621	0.17228	-0.012864	0.989736	1	No Change	No Change
ENSG00000214193	SH3D21	SH3 domain containing 21	79729	240.95	0.0445132	0.262284	0.169714	0.865235	1	No Change	No Change
ENSG00000286379	NA	NA	NA	5.22601	0.24606	1.15901	0.212302	0.831871	1	No Change	No Change
ENSG00000196182	STK40	serine/threonine kinase 40	83931	653.9	0.0412159	0.243682	0.169138	0.865688	1	No Change	No Change
ENSG00000181817	LSM 10.00	LSM10, U7 small nuclear RNA associated	84967	708.119	-0.0306964	0.234014	-0.131173	0.895638	1	No Change	No Change
ENSG00000222821	RNU4-27P	RNA, U4 small nuclear 27, pseudogene	106481180	0.159286	0	4.40746	0	1	1	No Change	No Change
ENSG00000116885	OSCP1	organic solute carrier partner 1	127700	64.3191	-0.227225	0.367531	-0.618247	0.536413	1	No Change	No Change
ENSG00000201448	SNORA63C	small nucleolar RNA, H/ACA box 63C	109616970	0.267596	0	4.40746	0	1	1	No Change	No Change
ENSG00000116898	MRPS15	mitochondrial ribosomal protein S15	64960	1383.41	-0.0394392	0.340179	-0.115937	0.907703	1	No Change	No Change
ENSG00000142694	EVA1B	eva-1 homolog B	55194	684.134	-0.0664086	0.27249	-0.243711	0.807455	1	No Change	No Change
ENSG00000232237	ASCL5	achaete-scute family bHLH transcription factor 5	647219	15.0809	-0.077213	0.628439	-0.122865	0.902214	1	No Change	No Change
ENSG00000225857	NA	NA	NA	4.5043	0.868721	1.16114	0.748162	0.454363	1	No Change	No Change
ENSG00000243155	NA	NA	NA	28.1766	0.364025	0.497066	0.732347	0.463957	1	No Change	No Change
ENSG00000232586	KIAA1614-AS1	KIAA1614 antisense RNA 1	103344928	23.0919	-0.15487	0.46751	-0.331265	0.740444	1	No Change	No Change
ENSG00000251520	NA	NA	NA	0.407291	-0.698293	4.29242	-0.16268	0.87077	1	No Change	No Change
ENSG00000135823	STX6	syntaxin 6	10228	678.695	-0.114265	0.205949	-0.554823	0.579016	1	No Change	No Change
ENSG00000237292	LINC01732	long intergenic non-protein coding RNA 1732	101928973	0.73561	-0.977958	3.30959	-0.295492	0.767618	1	No Change	No Change
ENSG00000153029	MR1	major histocompatibility complex, class I-related	3140	238.383	-0.189581	0.460242	-0.411917	0.680401	1	No Change	No Change
ENSG00000117500	TMED5	transmembrane p24 trafficking protein 5	50999	865.387	-0.192023	0.202399	-0.948732	0.342757	1	No Change	No Change
ENSG00000237003	RPL36AP11	ribosomal protein L36a pseudogene 11	100129180	0.233713	-2.38362	4.33239	-0.550185	0.582192	1	Down	No Change
ENSG00000225297	NA	NA	NA	0.254132	-0.977954	4.40746	-0.221886	0.824403	1	No Change	No Change
ENSG00000223745	NA	NA	NA	147.301	0.0936511	0.391353	0.239301	0.810872	1	No Change	No Change
ENSG00000229567	NA	NA	NA	0.567979	0.945625	3.45559	0.273651	0.784353	1	No Change	No Change
ENSG00000122483	CCDC18	coiled-coil domain containing 18	343099	150.948	-0.227929	0.310729	-0.733528	0.463237	1	No Change	No Change
ENSG00000274386	TMEM269	transmembrane protein 269	100129924	17.0758	-1.03547	0.636967	-1.62563	0.104029	1	Down	No Change
ENSG00000177868	SVBP	small vasohibin binding protein	374969	185.776	0.0300726	0.284721	0.105621	0.915883	1	No Change	No Change
ENSG00000120370	GORAB	golgin, RAB6 interacting	92344	155.47	-0.0103904	0.283801	-0.0366115	0.970795	1	No Change	No Change
ENSG00000263793	MIR3115	microRNA 3115	100422866	0.159286	0	4.40746	0	1	1	No Change	No Change
ENSG00000004487	KDM1A	lysine demethylase 1A	23028	3741.39	-0.0208947	0.202526	-0.10317	0.917828	1	No Change	No Change
ENSG00000196734	LCE1B	late cornified envelope 1B	353132	0.334964	0	4.40746	0	1	1	No Change	No Change
ENSG00000163209	SPRR3	small proline rich protein 3	6707	0.0833692	0	4.40746	0	1	1	No Change	No Change
ENSG00000169469	SPRR1B	small proline rich protein 1B	6699	0.529768	0	4.40746	0	1	1	No Change	No Change
ENSG00000163216	SPRR2D	small proline rich protein 2D	6703	8.26096	-3.14349	1.82279	-1.72454	0.0846098	1	Down	No Change
ENSG00000203785	SPRR2E	small proline rich protein 2E	6704	0.0891987	0	4.40746	0	1	1	No Change	No Change
ENSG00000225315	NA	NA	NA	1.7381	0.263336	2.06104	0.127768	0.898333	1	No Change	No Change
ENSG00000142661	MYOM3	myomesin 3	127294	185.816	0.0819824	0.351792	0.233042	0.815729	1	No Change	No Change
ENSG00000142677	IL22RA1	interleukin 22 receptor subunit alpha 1	58985	60.6954	-0.202949	0.382384	-0.530746	0.595595	1	No Change	No Change
ENSG00000185436	IFNLR1	interferon lambda receptor 1	163702	251.423	-0.146927	0.258587	-0.56819	0.569906	1	No Change	No Change
ENSG00000230023	LINC02800	long intergenic non-protein coding RNA 2800	284632	0.176228	0	4.40746	0	1	1	No Change	No Change
ENSG00000232298	NA	NA	NA	0.156912	0.945621	4.40746	0.21455	0.830118	1	No Change	No Change
ENSG00000163435	ELF3	E74 like ETS transcription factor 3	1999	969.553	-0.146094	0.204166	-0.715564	0.47426	1	No Change	No Change
ENSG00000249007	NA	NA	NA	3.64959	0.192771	1.36541	0.141181	0.887727	1	No Change	No Change
ENSG00000243323	PTPRVP	protein tyrosine phosphatase receptor type V, pseudogene	148713	6.51633	2.32154	1.24443	1.86555	0.0621047	1	Up	No Change
ENSG00000133067	LGR6	leucine rich repeat containing G protein-coupled receptor 6	59352	13.3135	-1.06155	1.14263	-0.929037	0.35287	1	Down	No Change
ENSG00000143851	PTPN7	protein tyrosine phosphatase non-receptor type 7	5778	9.60493	-0.248598	0.817036	-0.304268	0.760923	1	No Change	No Change
ENSG00000116991	SIPA1L2	signal induced proliferation associated 1 like 2	57568	313.031	0.0233473	0.346049	0.067468	0.946209	1	No Change	No Change
ENSG00000116350	SRSF4	serine and arginine rich splicing factor 4	6429	1542.25	0.0289965	0.268116	0.108149	0.913877	1	No Change	No Change
ENSG00000007933	FMO3	flavin containing dimethylaniline monoxygenase 3	2328	0.637146	0	4.40746	0	1	1	No Change	No Change
ENSG00000094963	FMO2	flavin containing dimethylaniline monoxygenase 2	2327	0.0768385	0.945621	4.40746	0.21455	0.830118	1	No Change	No Change
ENSG00000225243	NA	NA	NA	0.22487	-0.977954	4.40746	-0.221886	0.824403	1	No Change	No Change
ENSG00000187800	PEAR1	platelet endothelial aggregation receptor 1	375033	203.807	0.0635723	0.297973	0.213349	0.831054	1	No Change	No Change
ENSG00000132694	ARHGEF11	Rho guanine nucleotide exchange factor 11	9826	891.474	-0.109355	0.210538	-0.519405	0.603478	1	No Change	No Change
ENSG00000237842	NA	NA	NA	1.17852	-0.0388894	1.87797	-0.0207082	0.983478	1	No Change	No Change
ENSG00000224520	KRT8P45	keratin 8 pseudogene 45	149501	10.468	0.612813	0.689618	0.888628	0.374203	1	No Change	No Change
ENSG00000117036	ETV3	ETS variant transcription factor 3	2117	398.284	0.00652406	0.264327	0.0246818	0.980309	1	No Change	No Change
ENSG00000234277	NA	NA	NA	0.0891987	0	4.40746	0	1	1	No Change	No Change
ENSG00000224834	NA	NA	NA	0.168536	1.88343	4.36482	0.431502	0.666104	1	Up	No Change
ENSG00000121904	CSMD2	CUB and Sushi multiple domains 2	114784	4.70724	0.98319	0.99662	0.986525	0.323876	1	No Change	No Change
ENSG00000163344	PMVK	phosphomevalonate kinase	10654	422.887	0.231791	0.21765	1.06497	0.28689	1	No Change	No Change
ENSG00000270361	NA	NA	NA	0.739393	-1.80323	4.02504	-0.448004	0.65415	1	Down	No Change
ENSG00000163346	PBXIP1	PBX homeobox interacting protein 1	57326	721.177	0.0584818	0.413536	0.141419	0.887539	1	No Change	No Change
ENSG00000268154	NA	NA	NA	0.520914	-0.503829	3.4127	-0.147633	0.882632	1	No Change	No Change
ENSG00000163348	PYGO2	pygopus family PHD finger 2	90780	921.911	0.0166801	0.146978	0.113487	0.909644	1	No Change	No Change
ENSG00000271380	NA	NA	NA	37.5537	0.236486	0.37356	0.633059	0.526695	1	No Change	No Change
ENSG00000160691	SHC1	SHC adaptor protein 1	6464	4186.61	-0.035421	0.252598	-0.140227	0.888481	1	No Change	No Change
ENSG00000173207	CKS1B	CDC28 protein kinase regulatory subunit 1B	1163	1548.08	-0.0139687	0.225409	-0.0619704	0.950586	1	No Change	No Change
ENSG00000264349	MIR4258	microRNA 4258	100423020	2.4614	0.424993	1.32169	0.321552	0.747792	1	No Change	No Change
ENSG00000160688	FLAD1	flavin adenine dinucleotide synthetase 1	80308	954.535	0.047563	0.159235	0.298697	0.765172	1	No Change	No Change
ENSG00000160685	ZBTB7B	zinc finger and BTB domain containing 7B	51043	921.702	-0.0418071	0.166435	-0.251192	0.801665	1	No Change	No Change
ENSG00000163354	DCST2	DC-STAMP domain containing 2	127579	24.9507	0.132126	0.719441	0.183651	0.854287	1	No Change	No Change
ENSG00000163357	DCST1	DC-STAMP domain containing 1	149095	2.05667	-0.953422	1.6801	-0.567479	0.570389	1	No Change	No Change
[truncated: 30,361 more rows]

## Sheet: DESeq2 Results RH2B Dox vs Con
ENSEMBL	SYMBOL	GENENAME	ENTREZID	baseMean	log2FoldChange	lfcSE	stat	pvalue	padj	DE_LogFC	DE_LogFC_pvalue
ENSG00000241785	RN7SL390P	RNA, 7SL, cytoplasmic 390, pseudogene	106479366	27.1699	4.63903	0.58697	7.90335	2.71502e-15	8.78582e-11	Up	Up_signif
ENSG00000094916	CBX5	chromobox 5	23468	3503.71	1.78918	0.279113	6.41024	1.45289e-10	2.35078e-06	Up	Up_signif
ENSG00000136813	ECPAS	Ecm29 proteasome adaptor and scaffold	23392	3100.87	1.84428	0.315181	5.8515	4.87156e-09	5.25479e-05	Up	Up_signif
ENSG00000096006	CRISP3	cysteine rich secretory protein 3	10321	2.07072	5.53047	4.25692	1.29917	0.193885	1	Up	No Change
ENSG00000260011	NA	NA	NA	4.58358	5.37073	1.74431	3.079	0.00207697	1	Up	Up_signif
ENSG00000165124	SVEP1	sushi, von Willebrand factor type A, EGF and pentraxin domain containing 1	79987	3.44904	5.28284	1.87526	2.81713	0.00484556	1	Up	Up_signif
ENSG00000291026	NA	NA	NA	2.00964	5.08177	2.09155	2.42966	0.015113	1	Up	No Change
ENSG00000163565	IFI16	interferon gamma inducible protein 16	3428	1.23022	4.77998	2.6437	1.80806	0.0705969	1	Up	No Change
ENSG00000262681	NA	NA	NA	1.34801	4.70105	2.44473	1.92294	0.0544881	1	Up	No Change
ENSG00000258502	LINC02290	long intergenic non-protein coding RNA 2290	105370540	1.31257	4.69241	2.40797	1.9487	0.0513311	1	Up	No Change
ENSG00000230928	NA	NA	NA	1.67509	4.68109	2.56614	1.82417	0.068126	1	Up	No Change
ENSG00000214776	NA	NA	NA	1.59806	4.61957	2.32968	1.98292	0.0473767	1	Up	No Change
ENSG00000259670	NA	NA	NA	1.07838	4.58915	2.77752	1.65225	0.0984838	1	Up	No Change
ENSG00000255680	NA	NA	NA	2.18893	4.57939	2.15328	2.1267	0.0334447	1	Up	No Change
ENSG00000289543	NA	NA	NA	2.7446	4.57507	1.6599	2.75623	0.00584716	1	Up	Up_signif
ENSG00000214851	LINC00612	long intergenic non-protein coding RNA 612	253128	2.9339	4.49888	1.6237	2.77076	0.00559256	1	Up	Up_signif
ENSG00000284959	NA	NA	NA	1.00721	4.48981	2.86029	1.5697	0.116485	1	Up	No Change
ENSG00000279331	RBM12B-AS1	RBM12B antisense RNA 1	55472	1.87299	4.48856	2.29455	1.95618	0.0504435	1	Up	No Change
ENSG00000237461	LOC101928438	uncharacterized LOC101928438	101928438	2.02226	4.46954	1.9137	2.33555	0.0195147	1	Up	No Change
ENSG00000239291	RPS2P47	ribosomal protein S2 pseudogene 47	644388	3.76816	4.40146	1.63394	2.69377	0.00706482	1	Up	Up_signif
ENSG00000213386	NA	NA	NA	2.2521	4.38561	1.92912	2.27337	0.0230037	1	Up	No Change
ENSG00000267263	NA	NA	NA	1.28119	4.38126	2.43378	1.80019	0.0718309	1	Up	No Change
ENSG00000246575	NA	NA	NA	1.80237	4.33712	2.14337	2.02351	0.043021	1	Up	No Change
ENSG00000286077	NA	NA	NA	1.33212	4.33557	2.19444	1.97571	0.0481879	1	Up	No Change
ENSG00000196433	ASMT	acetylserotonin O-methyltransferase	438	1.27871	4.31983	2.44465	1.76705	0.0772191	1	Up	No Change
ENSG00000225913	NA	NA	NA	1.05567	4.31903	2.73153	1.58118	0.113838	1	Up	No Change
ENSG00000159197	KCNE2	potassium voltage-gated channel subfamily E regulatory subunit 2	9992	1.48944	4.29242	2.75351	1.55889	0.119023	1	Up	No Change
ENSG00000233133	NA	NA	NA	1.17528	4.27183	2.72864	1.56555	0.117454	1	Up	No Change
ENSG00000177984	LCN15	lipocalin 15	389812	2.35401	4.24689	1.81579	2.33887	0.019342	1	Up	No Change
ENSG00000288985	NA	NA	NA	1.2338	4.23876	2.43112	1.74354	0.0812387	1	Up	No Change
ENSG00000291170	NA	NA	NA	2.05041	4.23802	2.13094	1.9888	0.0467228	1	Up	No Change
ENSG00000177993	ZNRF3-AS1	ZNRF3 antisense RNA 1	100874123	1.10125	4.23712	2.36288	1.7932	0.0729406	1	Up	No Change
ENSG00000116176	TPSG1	tryptase gamma 1	25823	1.71828	4.2365	2.10376	2.01377	0.0440336	1	Up	No Change
ENSG00000244289	RPS3AP35	RPS3A pseudogene 35	100271261	1.00001	4.23443	2.6932	1.57227	0.115889	1	Up	No Change
ENSG00000267316	NA	NA	NA	1.51638	4.23352	2.0616	2.05351	0.0400232	1	Up	No Change
ENSG00000227773	NA	NA	NA	1.00109	4.2253	2.82537	1.49549	0.134788	1	Up	No Change
ENSG00000233048	LINC01722	long intergenic non-protein coding RNA 1722	101929486	1.92579	4.22527	2.10845	2.00397	0.0450731	1	Up	No Change
ENSG00000229097	NA	NA	NA	1.87534	4.22516	2.24688	1.88046	0.060046	1	Up	No Change
ENSG00000272070	NA	NA	NA	1.89438	4.2222	1.72164	2.45242	0.0141899	1	Up	No Change
ENSG00000226465	NA	NA	NA	1.49431	4.21762	2.88279	1.46303	0.143458	1	Up	No Change
ENSG00000152377	SPOCK1	SPARC (osteonectin), cwcv and kazal like domains proteoglycan 1	6695	4.13649	4.21617	1.85872	2.26832	0.0233098	1	Up	No Change
ENSG00000286115	NA	NA	NA	1.08646	4.21185	3.02847	1.39075	0.1643	1	Up	No Change
ENSG00000145020	AMT	aminomethyltransferase	275	1.63872	4.19998	1.81785	2.31041	0.0208653	1	Up	No Change
ENSG00000251297	TUBB7P	tubulin beta 7 pseudogene	56604	1.21967	4.19107	2.46648	1.69921	0.0892794	1	Up	No Change
ENSG00000282996	NA	NA	NA	1.29098	4.18448	2.65983	1.57321	0.11567	1	Up	No Change
ENSG00000247970	NA	NA	NA	1.04398	4.18104	2.7349	1.52877	0.126321	1	Up	No Change
ENSG00000140932	CMTM2	CKLF like MARVEL transmembrane domain containing 2	146225	1.90999	4.17626	2.37368	1.75941	0.0785084	1	Up	No Change
ENSG00000252627	RNU6-122P	RNA, U6 small nuclear 122, pseudogene	106481876	1.03844	4.12565	2.82187	1.46203	0.143734	1	Up	No Change
ENSG00000241860	NA	NA	NA	5.3428	4.12222	1.48063	2.7841	0.00536769	1	Up	Up_signif
ENSG00000204956	PCDHGA1	protocadherin gamma subfamily A, 1	56114	1.60597	4.1085	2.21881	1.85167	0.0640736	1	Up	No Change
ENSG00000213569	NA	NA	NA	1.26745	4.10555	2.26129	1.81558	0.0694351	1	Up	No Change
ENSG00000184507	NUTM1	NUT midline carcinoma family member 1	256646	1.18443	4.09914	2.22373	1.84336	0.0652765	1	Up	No Change
ENSG00000277103	NA	NA	NA	1.54928	4.08665	2.22163	1.83949	0.0658438	1	Up	No Change
ENSG00000262172	NA	NA	NA	1.27664	4.07738	2.43214	1.67646	0.093648	1	Up	No Change
ENSG00000266934	NA	NA	NA	2.35306	4.06536	1.93612	2.09975	0.0357509	1	Up	No Change
ENSG00000260621	NA	NA	NA	2.22898	4.05997	1.68571	2.40847	0.0160196	1	Up	No Change
ENSG00000258957	GALNT16-AS1	GALNT16 and EXD2 antisense RNA 1	105370550	1.57855	4.05957	2.26617	1.79138	0.0732322	1	Up	No Change
ENSG00000182168	UNC5C	unc-5 netrin receptor C	8633	1.28858	4.0356	2.75644	1.46406	0.143178	1	Up	No Change
ENSG00000238132	NA	NA	NA	1.98489	4.03284	1.86798	2.15892	0.0308561	1	Up	No Change
ENSG00000186399	GOLGA8R	golgin A8 family member R	101059918	1.35723	4.02093	2.26053	1.77875	0.07528	1	Up	No Change
ENSG00000269972	NA	NA	NA	2.52116	3.94943	1.82782	2.16074	0.0307158	1	Up	No Change
ENSG00000255358	NA	NA	NA	1.35365	3.93135	2.03197	1.93474	0.0530216	1	Up	No Change
ENSG00000226690	LOC102725191	uncharacterized LOC102725191	102725191	0.837968	3.92724	2.59278	1.51468	0.129854	1	Up	No Change
ENSG00000289313	LINC01512	long intergenic non-protein coding RNA 1512	100132354	0.942994	3.92713	2.55382	1.53775	0.12411	1	Up	No Change
ENSG00000227080	NA	NA	NA	1.10361	3.92279	2.34764	1.67095	0.0947314	1	Up	No Change
ENSG00000254019	LOC105375787	uncharacterized LOC105375787	105375787	1.39873	3.92192	2.12991	1.84135	0.0655697	1	Up	No Change
ENSG00000274621	MIR6867	microRNA 6867	102465523	1.06444	3.9161	2.52345	1.55188	0.12069	1	Up	No Change
ENSG00000287527	NA	NA	NA	1.68465	3.91545	1.87314	2.09032	0.0365893	1	Up	No Change
ENSG00000272379	NA	NA	NA	1.9336	3.91388	1.87167	2.09112	0.0365171	1	Up	No Change
ENSG00000203286	NA	NA	NA	1.37683	3.91074	2.51098	1.55745	0.119363	1	Up	No Change
ENSG00000266959	NA	NA	NA	0.934173	3.90887	2.5149	1.55428	0.120117	1	Up	No Change
ENSG00000183668	PSG9	pregnancy specific beta-1-glycoprotein 9	5678	0.670009	3.90177	3.3221	1.17449	0.240199	1	Up	No Change
ENSG00000257890	NA	NA	NA	0.746809	3.88644	3.32121	1.17019	0.241924	1	Up	No Change
ENSG00000248206	NA	NA	NA	0.975764	3.88158	2.39827	1.61849	0.105558	1	Up	No Change
ENSG00000200350	RNU6-1285P	RNA, U6 small nuclear 1285, pseudogene	106481948	0.973104	3.87381	2.56507	1.51022	0.130988	1	Up	No Change
ENSG00000258976	NA	NA	NA	1.27262	3.87337	2.75183	1.40756	0.159262	1	Up	No Change
ENSG00000272416	NA	NA	NA	2.14602	3.8721	2.1235	1.82345	0.0682347	1	Up	No Change
ENSG00000081985	IL12RB2	interleukin 12 receptor subunit beta 2	3595	1.18748	3.85866	2.63402	1.46493	0.14294	1	Up	No Change
ENSG00000285667	NA	NA	NA	1.66486	3.85408	2.17912	1.76864	0.0769539	1	Up	No Change
ENSG00000260619	NA	NA	NA	0.645616	3.85024	4.00077	0.962375	0.335861	1	Up	No Change
ENSG00000262662	NA	NA	NA	3.73665	3.8362	1.65388	2.31951	0.0203672	1	Up	No Change
ENSG00000250271	NA	NA	NA	1.28343	3.83618	2.59556	1.47797	0.139415	1	Up	No Change
ENSG00000276842	NA	NA	NA	1.26937	3.83492	2.82965	1.35526	0.175334	1	Up	No Change
ENSG00000227394	RPL11P1	ribosomal protein L11 pseudogene 1	100133170	1.18501	3.83368	3.16129	1.21269	0.225247	1	Up	No Change
ENSG00000248221	STX18-IT1	STX18 intronic transcript 1	104472519	0.71505	3.83202	3.93792	0.973108	0.3305	1	Up	No Change
ENSG00000007933	FMO3	flavin containing dimethylaniline monoxygenase 3	2328	0.637146	3.83159	4.27906	0.895428	0.370558	1	Up	No Change
ENSG00000256571	NA	NA	NA	1.35651	3.78471	2.50945	1.50819	0.131507	1	Up	No Change
ENSG00000267412	NA	NA	NA	0.890597	3.77923	3.75878	1.00544	0.314684	1	Up	No Change
ENSG00000248863	NA	NA	NA	1.00312	3.77809	3.27921	1.15213	0.249266	1	Up	No Change
ENSG00000207550	MIR99B	microRNA 99b	407056	0.612052	3.76903	4.08265	0.923182	0.355912	1	Up	No Change
ENSG00000139194	RBP5	retinol binding protein 5	83758	1.24946	3.76248	2.29005	1.64297	0.10039	1	Up	No Change
ENSG00000257252	NA	NA	NA	1.68063	3.75992	2.08067	1.80707	0.0707518	1	Up	No Change
ENSG00000171812	COL8A2	collagen type VIII alpha 2 chain	1296	0.685165	3.75966	3.4856	1.07862	0.280755	1	Up	No Change
ENSG00000257545	LOC100287944	uncharacterized LOC100287944	100287944	1.22794	3.74439	2.55453	1.46579	0.142706	1	Up	No Change
ENSG00000289267	NA	NA	NA	0.95587	3.73504	2.89115	1.29189	0.196397	1	Up	No Change
ENSG00000228061	NA	NA	NA	0.916276	3.73439	2.6121	1.42965	0.152817	1	Up	No Change
ENSG00000235939	NA	NA	NA	0.594092	3.72731	3.51849	1.05935	0.28944	1	Up	No Change
ENSG00000250893	NA	NA	NA	0.671996	3.72686	3.0188	1.23455	0.216998	1	Up	No Change
ENSG00000255181	CCDC166	coiled-coil domain containing 166	100130274	1.00375	3.72447	2.88787	1.28969	0.197157	1	Up	No Change
ENSG00000240877	RN7SL521P	RNA, 7SL, cytoplasmic 521, pseudogene	106479413	1.61224	3.72368	2.41593	1.54131	0.123242	1	Up	No Change
ENSG00000124019	FAM124B	family with sequence similarity 124 member B	79843	0.591385	3.7212	4.07625	0.912898	0.361296	1	Up	No Change
ENSG00000233496	SYNJ2-IT1	SYNJ2 intronic transcript 1	100874300	0.746558	3.72061	2.99721	1.24136	0.214473	1	Up	No Change
ENSG00000105261	OVOL3	ovo like zinc finger 3	728361	1.34416	3.71924	2.19823	1.69193	0.0906593	1	Up	No Change
ENSG00000162594	IL23R	interleukin 23 receptor	149233	3.38337	3.7177	1.66425	2.23385	0.0254927	1	Up	No Change
ENSG00000279481	NA	NA	NA	1.38977	3.71727	2.10049	1.76972	0.0767741	1	Up	No Change
ENSG00000278977	NA	NA	NA	1.05253	3.71577	2.51059	1.48004	0.138864	1	Up	No Change
ENSG00000142513	ACP4	acid phosphatase 4	93650	0.897404	3.71399	3.29872	1.12589	0.260213	1	Up	No Change
ENSG00000272854	NA	NA	NA	0.818222	3.70978	2.62957	1.41079	0.158306	1	Up	No Change
ENSG00000213920	MDP1	magnesium dependent phosphatase 1	145553	1.22912	3.70973	2.55056	1.45448	0.145814	1	Up	No Change
ENSG00000161594	KLHL10	kelch like family member 10	317719	1.83008	3.70742	1.85645	1.99705	0.0458202	1	Up	No Change
ENSG00000283414	LOC124904721	U6 spliceosomal RNA	124904721	0.744674	3.70301	3.4705	1.067	0.285973	1	Up	No Change
ENSG00000270361	NA	NA	NA	0.739393	3.70292	3.92495	0.943432	0.34546	1	Up	No Change
ENSG00000201913	NA	NA	NA	0.583584	3.70288	4.28203	0.864749	0.387177	1	Up	No Change
ENSG00000254328	NA	NA	NA	0.921257	3.70138	2.90736	1.2731	0.202981	1	Up	No Change
ENSG00000199697	RNU6-446P	RNA, U6 small nuclear 446, pseudogene	106481319	0.581896	3.69893	3.51432	1.05253	0.292556	1	Up	No Change
ENSG00000232334	NA	NA	NA	1.98446	3.69627	2.0402	1.81172	0.0700287	1	Up	No Change
ENSG00000238832	LOC124901856	small nucleolar RNA U109	124901856	1.39401	3.69503	2.58234	1.43088	0.152464	1	Up	No Change
ENSG00000223571	NA	NA	NA	0.931563	3.6946	2.96892	1.24443	0.213343	1	Up	No Change
ENSG00000175206	NPPA	natriuretic peptide A	4878	0.826265	3.69459	2.98809	1.23644	0.216296	1	Up	No Change
ENSG00000273557	NA	NA	NA	0.818647	3.69457	3.01002	1.22742	0.219664	1	Up	No Change
ENSG00000270165	NA	NA	NA	1.99499	3.69261	2.01454	1.83298	0.0668061	1	Up	No Change
ENSG00000219433	NA	NA	NA	1.87555	3.69233	2.07952	1.77557	0.0758038	1	Up	No Change
ENSG00000261634	PAQR5-DT	PAQR5 divergent transcript	102723548	1.89335	3.69193	1.84008	2.00639	0.0448142	1	Up	No Change
ENSG00000237402	NA	NA	NA	1.3211	3.68741	2.33689	1.57792	0.114585	1	Up	No Change
ENSG00000228423	NA	NA	NA	0.894097	3.68613	2.88975	1.27559	0.202101	1	Up	No Change
ENSG00000207235	NA	NA	NA	0.576132	3.68504	4.12734	0.892837	0.371945	1	Up	No Change
ENSG00000241769	EOLA1-DT	EOLA1 divergent transcript	100131434	0.91215	3.68256	2.64054	1.39462	0.16313	1	Up	No Change
ENSG00000204241	LINC02731	long intergenic non-protein coding RNA 2731	100128239	0.890276	3.68251	2.66103	1.38387	0.166399	1	Up	No Change
ENSG00000226913	BSN-DT	BSN divergent transcript	100132677	0.818813	3.67745	2.93202	1.25424	0.209756	1	Up	No Change
ENSG00000283515	ZNF544	zinc finger protein 544	27300	0.572406	3.67603	4.12342	0.891502	0.37266	1	Up	No Change
ENSG00000258451	EGILA	EGFR interacting lncRNA	116435281	3.7807	3.66973	1.67557	2.19014	0.0285144	1	Up	No Change
ENSG00000204177	BMS1P1	BMS1 pseudogene 1	399761	1.04629	3.66922	2.78496	1.31751	0.187667	1	Up	No Change
ENSG00000267069	NA	NA	NA	0.815756	3.66875	2.94775	1.24459	0.213282	1	Up	No Change
ENSG00000288886	NA	NA	NA	1.2265	3.66506	2.34919	1.56014	0.118728	1	Up	No Change
ENSG00000267992	NA	NA	NA	2.48663	3.65574	1.65547	2.20828	0.0272245	1	Up	No Change
ENSG00000258644	SYNJ2BP-COX16	SYNJ2BP-COX16 readthrough	100529257	1.34981	3.65315	2.56534	1.42404	0.154435	1	Up	No Change
ENSG00000240871	KRTAP4-7	keratin associated protein 4-7	100132476	1.26336	3.65069	2.2107	1.65137	0.0986625	1	Up	No Change
ENSG00000215374	FAM66B	family with sequence similarity 66 member B	100128890	0.561228	3.64859	4.20616	0.867439	0.385702	1	Up	No Change
ENSG00000265539	MIR3164	microRNA 3164	100422846	0.873398	3.64097	3.37156	1.07991	0.280183	1	Up	No Change
ENSG00000285329	NA	NA	NA	2.50054	3.6165	1.73422	2.08537	0.0370356	1	Up	No Change
ENSG00000128284	APOL3	apolipoprotein L3	80833	1.70292	3.60733	1.81415	1.98844	0.046763	1	Up	No Change
ENSG00000257818	NA	NA	NA	2.2504	3.60388	1.95593	1.84254	0.0653963	1	Up	No Change
ENSG00000223156	RNU2-18P	RNA, U2 small nuclear 18, pseudogene	106480205	0.528683	3.55725	4.28573	0.830022	0.406527	1	Up	No Change
ENSG00000265871	MIR3174	microRNA 3174	100422841	0.528683	3.55725	4.28573	0.830022	0.406527	1	Up	No Change
ENSG00000236806	RPL7AP15	ribosomal protein L7a pseudogene 15	100270895	0.605952	3.55707	4.17107	0.852796	0.393773	1	Up	No Change
ENSG00000163449	TMEM169	transmembrane protein 169	92691	4.4095	3.55691	1.45051	2.45218	0.0141994	1	Up	No Change
ENSG00000206127	GOLGA8O	golgin A8 family member O	728047	3.70958	3.54965	1.60607	2.21014	0.0270955	1	Up	No Change
ENSG00000229203	NA	NA	NA	2.01013	3.54354	1.88854	1.87634	0.060609	1	Up	No Change
ENSG00000232104	RFX3-DT	RFX3 divergent transcript	101929302	7.82054	3.53519	1.30824	2.70226	0.00688704	1	Up	Up_signif
ENSG00000007038	PRSS21	serine protease 21	10942	0.520212	3.53477	4.28634	0.82466	0.409565	1	Up	No Change
ENSG00000276575	MIR6895	microRNA 6895	102465539	0.766269	3.52992	3.02508	1.16688	0.243258	1	Up	No Change
ENSG00000162068	NTN3	netrin 3	4917	1.23937	3.52842	2.64564	1.33367	0.182311	1	Up	No Change
ENSG00000224802	TUBB4BP2	TUBB4B pseudogene 2	100418974	1.33147	3.52291	2.09817	1.67904	0.0931436	1	Up	No Change
ENSG00000237415	NA	NA	NA	0.515468	3.52156	3.75499	0.937835	0.348329	1	Up	No Change
ENSG00000230257	NFE4	nuclear factor, erythroid 4	58160	1.24467	3.52058	2.32712	1.51285	0.130318	1	Up	No Change
ENSG00000260664	NA	NA	NA	0.514449	3.51935	4.28676	0.820983	0.411656	1	Up	No Change
ENSG00000251235	NA	NA	NA	0.5987	3.51872	3.59073	0.979944	0.327114	1	Up	No Change
ENSG00000289855	NA	NA	NA	0.605716	3.5187	3.57571	0.984056	0.325088	1	Up	No Change
ENSG00000277218	NA	NA	NA	0.926398	3.5173	2.83934	1.23877	0.21543	1	Up	No Change
ENSG00000257530	NA	NA	NA	1.7065	3.51701	1.95543	1.79859	0.0720839	1	Up	No Change
ENSG00000271383	NBPF19	NBPF member 19	101060226	1.15665	3.5155	2.62008	1.34175	0.179676	1	Up	No Change
ENSG00000224029	NA	NA	NA	0.511742	3.51196	4.28696	0.81922	0.412661	1	Up	No Change
ENSG00000222255	RNU6-101P	RNA, U6 small nuclear 101, pseudogene	106479611	0.589646	3.51146	3.61938	0.970182	0.331956	1	Up	No Change
ENSG00000255156	RNY1P9	RNY1 pseudogene 9	100874358	0.597122	3.51144	3.60307	0.97457	0.329773	1	Up	No Change
ENSG00000287232	LOC124909426	uncharacterized LOC124909426	124909426	0.603008	3.51143	3.59042	0.977998	0.328075	1	Up	No Change
ENSG00000280836	NA	NA	NA	1.21527	3.51014	2.80075	1.25329	0.210101	1	Up	No Change
ENSG00000256762	STH	saitohin	246744	0.686241	3.50754	2.74576	1.27744	0.201446	1	Up	No Change
ENSG00000240386	LCE1F	late cornified envelope 1F	353137	0.692238	3.50603	3.48681	1.00551	0.31465	1	Up	No Change
ENSG00000223461	NA	NA	NA	0.897095	3.50543	2.96293	1.1831	0.236771	1	Up	No Change
ENSG00000259459	NA	NA	NA	1.09258	3.50503	2.72944	1.28416	0.199087	1	Up	No Change
ENSG00000227698	NA	NA	NA	1.52119	3.50498	2.71264	1.29209	0.196324	1	Up	No Change
ENSG00000232901	NA	NA	NA	1.45792	3.50498	2.7083	1.29416	0.19561	1	Up	No Change
ENSG00000213222	TOMM40P4	TOMM40 pseudogene 4	100422473	2.84019	3.50223	1.62524	2.1549	0.0311699	1	Up	No Change
ENSG00000260714	NA	NA	NA	0.759784	3.49755	2.48256	1.40884	0.158881	1	Up	No Change
ENSG00000225513	NA	NA	NA	0.59034	3.49345	3.65601	0.955537	0.339306	1	Up	No Change
ENSG00000279791	NA	NA	NA	0.668244	3.49328	3.16243	1.10462	0.269325	1	Up	No Change
ENSG00000240770	C21orf91-OT1	C21orf91 overlapping transcript 1	246312	0.89235	3.4932	3.00762	1.16145	0.24546	1	Up	No Change
ENSG00000249693	THEGL	theg spermatid protein like	100506564	1.23424	3.49251	2.28137	1.53088	0.125798	1	Up	No Change
ENSG00000253602	RN7SL260P	RNA, 7SL, cytoplasmic 260, pseudogene	106480497	0.503271	3.48882	4.2876	0.813699	0.415817	1	Up	No Change
ENSG00000270808	NA	NA	NA	0.503271	3.48882	4.2876	0.813699	0.415817	1	Up	No Change
ENSG00000289121	NA	NA	NA	0.587522	3.48872	3.6121	0.965842	0.334123	1	Up	No Change
ENSG00000271723	MROH7-TTC4	MROH7-TTC4 readthrough (NMD candidate)	100527960	1.1863	3.48833	2.59793	1.34273	0.179358	1	Up	No Change
ENSG00000202222	NA	NA	NA	1.05293	3.48582	2.34258	1.48802	0.136745	1	Up	No Change
ENSG00000225313	NA	NA	NA	2.00056	3.48365	1.88753	1.84561	0.0649482	1	Up	No Change
ENSG00000259999	NA	NA	NA	0.683767	3.48338	3.11629	1.1178	0.263653	1	Up	No Change
ENSG00000272573	MUSTN1	musculoskeletal, embryonic nuclear protein 1	389125	0.5925	3.48338	3.19655	1.08973	0.275831	1	Up	No Change
ENSG00000239577	RN7SL388P	RNA, 7SL, cytoplasmic 388, pseudogene	106479365	0.579138	3.48338	3.22125	1.08137	0.27953	1	Up	No Change
ENSG00000287884	NA	NA	NA	0.823288	3.48068	3.39587	1.02497	0.305375	1	Up	No Change
ENSG00000224083	MTCO1P11	MT-CO1 pseudogene 11	107075264	0.668717	3.48054	4.06828	0.855532	0.392257	1	Up	No Change
ENSG00000144119	C1QL2	complement C1q like 2	165257	0.500215	3.48052	4.28783	0.811721	0.416952	1	Up	No Change
ENSG00000218048	NA	NA	NA	0.500215	3.48052	4.28783	0.811721	0.416952	1	Up	No Change
ENSG00000200874	NA	NA	NA	0.500215	3.48052	4.28783	0.811721	0.416952	1	Up	No Change
ENSG00000235085	NA	NA	NA	0.500215	3.48052	4.28783	0.811721	0.416952	1	Up	No Change
ENSG00000249188	ENPP7P1	ectonucleotide pyrophosphatase/phosphodiesterase 7 pseudogene 1	100421823	0.578119	3.48052	4.23654	0.821549	0.411334	1	Up	No Change
ENSG00000214919	NA	NA	NA	0.577053	3.48052	4.2394	0.820994	0.41165	1	Up	No Change
ENSG00000239203	NA	NA	NA	0.577053	3.48052	4.2394	0.820994	0.41165	1	Up	No Change
ENSG00000151963	ZNF37CP	zinc finger protein 37C, pseudogene	79232	1.22198	3.47667	2.35196	1.4782	0.139354	1	Up	No Change
ENSG00000258454	NA	NA	NA	1.58968	3.47604	2.18491	1.59093	0.111625	1	Up	No Change
ENSG00000258172	NA	NA	NA	0.919036	3.47455	2.25412	1.54143	0.123213	1	Up	No Change
ENSG00000200120	NA	NA	NA	0.497508	3.47312	3.76419	0.922674	0.356177	1	Up	No Change
ENSG00000213033	NA	NA	NA	1.09496	3.46704	2.5191	1.3763	0.168728	1	Up	No Change
ENSG00000270048	NA	NA	NA	0.974921	3.46649	2.81042	1.23344	0.217412	1	Up	No Change
ENSG00000135905	DOCK10	dedicator of cytokinesis 10	55619	0.649974	3.46607	3.14212	1.1031	0.269984	1	Up	No Change
ENSG00000235651	G3BP1P1	G3BP1 pseudogene 1	100422338	2.26184	3.46545	1.94009	1.78623	0.0740622	1	Up	No Change
ENSG00000282849	NA	NA	NA	0.4948	3.46533	4.28826	0.808095	0.419036	1	Up	No Change
ENSG00000235426	NA	NA	NA	0.846057	3.461	3.0059	1.1514	0.249568	1	Up	No Change
ENSG00000164344	KLKB1	kallikrein B1	3818	0.801838	3.46047	3.36731	1.02767	0.304107	1	Up	No Change
ENSG00000226928	NA	NA	NA	0.492763	3.45972	4.28842	0.806758	0.419806	1	Up	No Change
ENSG00000234614	NA	NA	NA	1.20497	3.45559	2.41571	1.43047	0.152583	1	Up	No Change
ENSG00000254577	NA	NA	NA	1.08023	3.45456	2.20861	1.56413	0.117786	1	Up	No Change
ENSG00000269186	LINC01082	long intergenic non-protein coding RNA 1082	100506542	0.728462	3.45172	2.76334	1.24911	0.211625	1	Up	No Change
ENSG00000253833	DSTNP3	DSTN pseudogene 3	100287016	0.957481	3.45124	2.91647	1.18336	0.236665	1	Up	No Change
ENSG00000188822	CNR2	cannabinoid receptor 2	1269	0.580304	3.44989	3.6243	0.951878	0.341159	1	Up	No Change
ENSG00000197815	NA	NA	NA	0.489037	3.44921	4.28873	0.804251	0.421252	1	Up	No Change
ENSG00000236939	NA	NA	NA	1.12606	3.44488	2.65683	1.29661	0.194765	1	Up	No Change
ENSG00000267346	NA	NA	NA	0.640437	3.44311	3.19319	1.07827	0.280915	1	Up	No Change
ENSG00000286538	NA	NA	NA	0.96971	3.44233	2.66394	1.2922	0.196289	1	Up	No Change
ENSG00000183166	CALN1	calneuron 1	83698	0.570581	3.44217	3.69526	0.931509	0.35159	1	Up	No Change
ENSG00000168992	OR7E102P	olfactory receptor family 7 subfamily E member 102 pseudogene	400984	0.48633	3.44148	4.28895	0.802406	0.422318	1	Up	No Change
ENSG00000234693	RIPOR3-AS1	RIPOR3 antisense RNA 1	100506175	0.48633	3.44148	4.28895	0.802406	0.422318	1	Up	No Change
ENSG00000180061	TMEM150B	transmembrane protein 150B	284417	0.48633	3.44148	4.28895	0.802406	0.422318	1	Up	No Change
ENSG00000124835	LOC93463	uncharacterized LOC93463	93463	0.639849	3.43964	3.54893	0.969205	0.332443	1	Up	No Change
ENSG00000288700	CEP63	centrosomal protein 63	80254	0.563216	3.43943	3.67227	0.936595	0.348967	1	Up	No Change
ENSG00000266594	MIR4766	microRNA 4766	100616283	0.56258	3.43943	3.67377	0.936212	0.349164	1	Up	No Change
ENSG00000287045	NA	NA	NA	2.37233	3.42825	1.86742	1.83582	0.0663837	1	Up	No Change
ENSG00000227769	NA	NA	NA	0.481585	3.42799	4.28934	0.799187	0.424182	1	Up	No Change
ENSG00000172061	LRRC15	leucine rich repeat containing 15	131578	1.1857	3.42788	2.19499	1.56169	0.118362	1	Up	No Change
ENSG00000263361	MIR378H	microRNA 378h	100616306	1.336	3.42258	2.16439	1.58131	0.113806	1	Up	No Change
ENSG00000255587	RAB44	RAB44, member RAS oncogene family	401258	1.25786	3.42133	2.18802	1.56367	0.117896	1	Up	No Change
ENSG00000237788	LOC100421569	glyoxylate reductase 1 homolog (Arabidopsis) pseudogene	100421569	1.5741	3.42015	1.93318	1.76918	0.0768638	1	Up	No Change
ENSG00000222990	RNU4-22P	RNA, U4 small nuclear 22, pseudogene	107057646	0.64862	3.41753	4.10936	0.831646	0.405609	1	Up	No Change
ENSG00000198570	RD3	RD3 regulator of GUCY2D	343035	0.646362	3.41753	4.11241	0.831028	0.405958	1	Up	No Change
ENSG00000202279	NA	NA	NA	0.631536	3.41749	4.13415	0.826648	0.408436	1	Up	No Change
ENSG00000252341	NA	NA	NA	0.477859	3.41726	4.28965	0.796629	0.425667	1	Up	No Change
ENSG00000282499	TRBV25-1	T cell receptor beta variable 25-1	28562	0.477859	3.41726	4.28965	0.796629	0.425667	1	Up	No Change
ENSG00000125954	CHURC1-FNTB	CHURC1-FNTB readthrough	100529261	0.477859	3.41726	4.28965	0.796629	0.425667	1	Up	No Change
ENSG00000269445	NA	NA	NA	0.477859	3.41726	4.28965	0.796629	0.425667	1	Up	No Change
ENSG00000268117	NA	NA	NA	1.64768	3.39908	2.18113	1.5584	0.119138	1	Up	No Change
ENSG00000287377	NA	NA	NA	2.52558	3.39791	1.72897	1.96528	0.0493821	1	Up	No Change
ENSG00000282206	NA	NA	NA	1.46859	3.39131	1.98647	1.7072	0.0877844	1	Up	No Change
ENSG00000259727	NA	NA	NA	1.06511	3.38949	2.43575	1.39156	0.164055	1	Up	No Change
ENSG00000135144	DTX1	deltex E3 ubiquitin ligase 1	1840	2.01391	3.3884	2.14574	1.57913	0.114307	1	Up	No Change
ENSG00000243260	RN7SL558P	RNA, 7SL, cytoplasmic 558, pseudogene	106481074	1.80236	3.37771	1.73268	1.94941	0.0512464	1	Up	No Change
ENSG00000236337	NA	NA	NA	2.0851	3.36292	2.00268	1.67921	0.0931102	1	Up	No Change
ENSG00000232693	NA	NA	NA	1.213	3.35666	2.42793	1.38252	0.166811	1	Up	No Change
ENSG00000102109	PCSK1N	proprotein convertase subtilisin/kexin type 1 inhibitor	27344	2.16848	3.34629	2.29391	1.45877	0.144629	1	Up	No Change
ENSG00000289863	NA	NA	NA	1.87222	3.30115	2.0906	1.57904	0.114327	1	Up	No Change
ENSG00000263908	MIR3116-1	microRNA 3116-1	100422902	0.440569	3.29366	4.29345	0.767138	0.443	1	Up	No Change
ENSG00000199460	RNU6-1216P	RNA, U6 small nuclear 1216, pseudogene	106480098	0.440569	3.29366	4.29345	0.767138	0.443	1	Up	No Change
ENSG00000186103	ARGFX	arginine-fifty homeobox	503582	0.440569	3.29366	4.29345	0.767138	0.443	1	Up	No Change
ENSG00000289399	NA	NA	NA	0.440569	3.29366	4.29345	0.767138	0.443	1	Up	No Change
ENSG00000228146	CASP16P	caspase 16, pseudogene	197350	0.440569	3.29366	4.29345	0.767138	0.443	1	Up	No Change
ENSG00000204913	LRRC3C	leucine rich repeat containing 3C	100505591	0.440569	3.29366	4.29345	0.767138	0.443	1	Up	No Change
ENSG00000207234	RNU6-125P	RNA, U6 small nuclear 125, pseudogene	106479621	0.52482	3.29365	4.29345	0.767135	0.443001	1	Up	No Change
ENSG00000056487	PHF21B	PHD finger protein 21B	112885	0.525949	3.29365	4.29345	0.767135	0.443001	1	Up	No Change
ENSG00000256139	NA	NA	NA	0.793863	3.29176	3.49813	0.941005	0.346702	1	Up	No Change
ENSG00000237640	NA	NA	NA	0.889888	3.29143	3.40311	0.967181	0.333453	1	Up	No Change
ENSG00000257752	LOC100420011	transmembrane protein 38A pseudogene	100420011	0.914342	3.29109	3.31412	0.993052	0.320685	1	Up	No Change
ENSG00000286636	NA	NA	NA	1.15304	3.29088	3.26676	1.00739	0.313749	1	Up	No Change
ENSG00000273056	NA	NA	NA	0.687009	3.2907	3.22087	1.02168	0.306932	1	Up	No Change
ENSG00000260799	KRT8P50	keratin 8 pseudogene 50	102724430	1.02341	3.28923	2.93823	1.11946	0.262945	1	Up	No Change
ENSG00000261202	TNRC6B-DT	TNRC6B divergent transcript	114841040	1.61103	3.28355	2.33463	1.40645	0.159589	1	Up	No Change
ENSG00000261092	LINC02178	long intergenic non-protein coding RNA 2178	105371248	0.928996	3.27777	3.0837	1.06293	0.287811	1	Up	No Change
ENSG00000264201	MIR4701	microRNA 4701	100616262	0.941332	3.27661	3.29727	0.993737	0.320351	1	Up	No Change
ENSG00000280048	NA	NA	NA	1.0086	3.26802	2.37126	1.37818	0.168148	1	Up	No Change
ENSG00000233033	NA	NA	NA	1.56211	3.2672	1.89045	1.72827	0.0839394	1	Up	No Change
ENSG00000212615	LOC124903416	small nucleolar RNA SNORD58	124903416	0.432098	3.26684	4.29431	0.760737	0.446814	1	Up	No Change
ENSG00000288753	NA	NA	NA	0.432098	3.26684	4.29431	0.760737	0.446814	1	Up	No Change
ENSG00000125414	MYH2	myosin heavy chain 2	4620	0.432098	3.26684	4.29431	0.760737	0.446814	1	Up	No Change
ENSG00000263717	NA	NA	NA	0.432098	3.26684	4.29431	0.760737	0.446814	1	Up	No Change
ENSG00000229623	METTL21AP1	methyltransferase like 21A pseudogene 1	100421629	0.705899	3.2657	3.54433	0.921385	0.356849	1	Up	No Change
ENSG00000250280	NA	NA	NA	0.600204	3.26506	3.27363	0.997382	0.318579	1	Up	No Change
ENSG00000172232	AZU1	azurocidin 1	566	0.691868	3.26476	3.16936	1.0301	0.302963	1	Up	No Change
ENSG00000219928	NA	NA	NA	0.76917	3.26436	3.0469	1.07137	0.284003	1	Up	No Change
ENSG00000259931	NA	NA	NA	0.507918	3.26307	3.81533	0.855252	0.392412	1	Up	No Change
ENSG00000260672	NA	NA	NA	0.896374	3.26123	2.99688	1.08821	0.276504	1	Up	No Change
ENSG00000124479	NDP	norrin cystine knot growth factor NDP	4693	0.941103	3.26071	2.85501	1.1421	0.253412	1	Up	No Change
ENSG00000166922	SCG5	secretogranin V	6447	2.39684	3.25391	1.83077	1.77735	0.075511	1	Up	No Change
ENSG00000276931	NA	NA	NA	2.84484	3.25263	1.82311	1.7841	0.0744068	1	Up	No Change
ENSG00000274400	NA	NA	NA	0.427354	3.25143	4.01922	0.808971	0.418532	1	Up	No Change
ENSG00000229298	TUBB8P1	tubulin beta 8 class VIII pseudogene 1	100418937	1.95075	3.24898	1.76045	1.84554	0.0649583	1	Up	No Change
ENSG00000240616	RPS6P25	ribosomal protein S6 pseudogene 25	729389	2.71665	3.2487	1.4334	2.26642	0.0234256	1	Up	No Change
ENSG00000239128	SNORD13P3	small nucleolar RNA, C/D box 13 pseudogene 3	6078	0.426335	3.24843	4.29492	0.756342	0.449444	1	Up	No Change
ENSG00000188624	IGFL3	IGF like family member 3	388555	0.426335	3.24843	4.29492	0.756342	0.449444	1	Up	No Change
ENSG00000243494	NA	NA	NA	0.608869	3.24788	3.64093	0.892046	0.372368	1	Up	No Change
ENSG00000132259	CNGA4	cyclic nucleotide gated channel subunit alpha 4	1262	4.01582	3.2459	1.35527	2.39502	0.0166196	1	Up	No Change
ENSG00000274156	NA	NA	NA	0.908999	3.2454	2.73164	1.18808	0.234804	1	Up	No Change
ENSG00000236683	NA	NA	NA	1.1661	3.245	2.05792	1.57683	0.114834	1	Up	No Change
ENSG00000186118	TEX38	testis expressed 38	374973	0.509008	3.23928	3.81016	0.850169	0.395231	1	Up	No Change
ENSG00000222511	NA	NA	NA	0.578165	3.23918	3.67955	0.88032	0.378686	1	Up	No Change
ENSG00000248697	TOX4P1	TOX high mobility group box family member 4 pseudogene 1	285412	0.819497	3.2384	2.98514	1.08484	0.277992	1	Up	No Change
ENSG00000278971	NA	NA	NA	0.755908	3.23802	2.77515	1.16679	0.243295	1	Up	No Change
ENSG00000287868	NA	NA	NA	1.62065	3.23782	2.12238	1.52556	0.12712	1	Up	No Change
ENSG00000266918	NA	NA	NA	2.92498	3.23644	1.74241	1.85745	0.0632473	1	Up	No Change
ENSG00000272745	NA	NA	NA	0.422609	3.2362	4.00964	0.807105	0.419606	1	Up	No Change
ENSG00000286803	NA	NA	NA	1.68411	3.2351	2.07628	1.55813	0.119204	1	Up	No Change
ENSG00000241409	NA	NA	NA	0.809364	3.23455	2.48973	1.29916	0.19389	1	Up	No Change
ENSG00000106823	ECM2	extracellular matrix protein 2	1842	0.42159	3.23306	4.29543	0.752674	0.451646	1	Up	No Change
ENSG00000221496	LOC124904153	small nucleolar RNA U3	124904153	0.499495	3.23293	3.86988	0.835409	0.403487	1	Up	No Change
ENSG00000212766	EWSAT1	Ewing sarcoma associated transcript 1	283673	2.45166	3.23218	1.92125	1.68233	0.0925047	1	Up	No Change
ENSG00000258001	NA	NA	NA	1.51509	3.22939	2.0801	1.55252	0.120538	1	Up	No Change
ENSG00000256682	NA	NA	NA	0.650689	3.22394	3.1565	1.02137	0.307081	1	Up	No Change
ENSG00000260420	LINC02182	long intergenic non-protein coding RNA 2182	101928880	0.726237	3.22392	3.08148	1.04622	0.295457	1	Up	No Change
ENSG00000152779	SLC16A12	solute carrier family 16 member 12	387700	0.727958	3.22392	3.08018	1.04667	0.295253	1	Up	No Change
ENSG00000286024	LOC105372432	uncharacterized LOC105372432	105372432	0.582168	3.22388	2.89668	1.11296	0.265727	1	Up	No Change
ENSG00000253678	NA	NA	NA	0.868202	3.2238	2.71849	1.18588	0.235671	1	Up	No Change
ENSG00000170989	S1PR1	sphingosine-1-phosphate receptor 1	1901	2.04577	3.221	1.88363	1.70999	0.0872669	1	Up	No Change
ENSG00000256040	PAPPA-AS1	PAPPA antisense RNA 1	493913	0.803123	3.22091	2.77341	1.16135	0.245499	1	Up	No Change
ENSG00000021461	CYP3A43	cytochrome P450 family 3 subfamily A member 43	64816	0.650306	3.2209	2.86321	1.12493	0.26062	1	Up	No Change
ENSG00000264066	NA	NA	NA	0.759385	3.22088	3.08208	1.04504	0.296007	1	Up	No Change
ENSG00000265753	RN7SL444P	RNA, 7SL, cytoplasmic 444, pseudogene	106479384	0.417864	3.22084	4.05039	0.795192	0.426502	1	Up	No Change
ENSG00000283095	NA	NA	NA	2.93687	3.21892	1.89655	1.69725	0.089649	1	Up	No Change
ENSG00000207336	RNU6-658P	RNA, U6 small nuclear 658, pseudogene	106479858	1.04745	3.21786	2.98952	1.07638	0.281757	1	Up	No Change
ENSG00000257048	NA	NA	NA	0.984797	3.21785	3.01939	1.06573	0.286547	1	Up	No Change
ENSG00000258823	LOC100421646	von Willebrand factor A domain containing 5B2 pseudogene	100421646	1.0369	3.21773	3.32041	0.969076	0.332507	1	Up	No Change
ENSG00000258611	NA	NA	NA	0.878943	3.21771	3.40723	0.944377	0.344977	1	Up	No Change
ENSG00000238078	LINC01352	long intergenic non-protein coding RNA 1352	101929730	0.416846	3.21754	4.29595	0.74897	0.453875	1	Up	No Change
ENSG00000235156	TMEM30CP	transmembrane protein 30C, pseudogene	644444	0.416846	3.21754	4.29595	0.74897	0.453875	1	Up	No Change
ENSG00000234325	MRPS10P2	mitochondrial ribosomal protein S10 pseudogene 2	359802	0.416846	3.21754	4.29595	0.74897	0.453875	1	Up	No Change
ENSG00000187475	H1-6	H1.6 linker histone, cluster member	3010	0.416846	3.21754	4.29595	0.74897	0.453875	1	Up	No Change
ENSG00000290652	NA	NA	NA	0.416846	3.21754	4.29595	0.74897	0.453875	1	Up	No Change
ENSG00000228133	LOC105371485	uncharacterized LOC105371485	105371485	0.416846	3.21754	4.29595	0.74897	0.453875	1	Up	No Change
ENSG00000204117	LOC100287792	uncharacterized LOC100287792	100287792	0.416846	3.21754	4.29595	0.74897	0.453875	1	Up	No Change
ENSG00000283476	MIR1279	microRNA 1279	100302182	0.572655	3.21752	4.27709	0.752268	0.45189	1	Up	No Change
ENSG00000232347	NA	NA	NA	0.739469	3.21227	3.03318	1.05904	0.28958	1	Up	No Change
ENSG00000266111	NA	NA	NA	0.733122	3.21225	3.06523	1.04796	0.294655	1	Up	No Change
ENSG00000073067	CYP2W1	cytochrome P450 family 2 subfamily W member 1	54905	0.801501	3.21207	3.3924	0.946843	0.343719	1	Up	No Change
ENSG00000290592	NA	NA	NA	0.492426	3.21191	3.85386	0.833426	0.404605	1	Up	No Change
ENSG00000289882	NA	NA	NA	0.415157	3.2118	4.29614	0.747601	0.454701	1	Up	No Change
ENSG00000275636	NA	NA	NA	0.415157	3.2118	4.29614	0.747601	0.454701	1	Up	No Change
ENSG00000290462	NA	NA	NA	0.415157	3.2118	4.29614	0.747601	0.454701	1	Up	No Change
ENSG00000255669	NA	NA	NA	0.919712	3.21013	2.43112	1.32043	0.186691	1	Up	No Change
ENSG00000263683	NA	NA	NA	0.725756	3.20918	3.08109	1.04157	0.29761	1	Up	No Change
ENSG00000231256	CFAP97D1	CFAP97 domain containing 1	284067	0.999061	3.20731	2.46151	1.30299	0.19258	1	Up	No Change
ENSG00000251313	LOC100286946	ribosomal protein S3A pseudogene	100286946	0.744271	3.20651	2.82097	1.13667	0.255677	1	Up	No Change
ENSG00000264167	NA	NA	NA	0.835505	3.20621	3.01367	1.06389	0.28738	1	Up	No Change
ENSG00000258260	NA	NA	NA	0.876283	3.20615	3.04731	1.05213	0.292742	1	Up	No Change
ENSG00000260022	NA	NA	NA	0.68692	3.20561	3.57126	0.897613	0.369392	1	Up	No Change
ENSG00000286811	NA	NA	NA	0.41312	3.20518	4.29636	0.746022	0.455654	1	Up	No Change
ENSG00000237828	NA	NA	NA	0.41312	3.20518	4.29636	0.746022	0.455654	1	Up	No Change
ENSG00000274883	NA	NA	NA	0.41312	3.20518	4.29636	0.746022	0.455654	1	Up	No Change
ENSG00000108950	FAM20A	FAM20A golgi associated secretory pathway pseudokinase	54757	0.41312	3.20518	4.29636	0.746022	0.455654	1	Up	No Change
ENSG00000167914	GSDMA	gasdermin A	284110	4.85665	3.2037	4.13225	0.775293	0.438167	1	Up	No Change
ENSG00000286542	NA	NA	NA	1.49402	3.1983	2.15532	1.48391	0.137833	1	Up	No Change
ENSG00000277332	LOC101928087	uncharacterized LOC101928087	101928087	0.410413	3.19622	4.07564	0.784227	0.432907	1	Up	No Change
ENSG00000286943	NA	NA	NA	0.732702	3.19502	2.81117	1.13655	0.255728	1	Up	No Change
ENSG00000127249	ATP13A4	ATPase 13A4	84239	0.565203	3.19329	3.70448	0.862008	0.388683	1	Up	No Change
ENSG00000264979	MIR4436B1	microRNA 4436b-1	100616123	0.409394	3.19273	4.29679	0.743051	0.457451	1	Up	No Change
ENSG00000251260	WDFY3-AS1	WDFY3 antisense RNA 1	100874023	0.409394	3.19273	4.29679	0.743051	0.457451	1	Up	No Change
ENSG00000265093	RN7SL246P	RNA, 7SL, cytoplasmic 246, pseudogene	106480989	0.409394	3.19273	4.29679	0.743051	0.457451	1	Up	No Change
ENSG00000256540	NA	NA	NA	0.409394	3.19273	4.29679	0.743051	0.457451	1	Up	No Change
ENSG00000226056	NA	NA	NA	0.807837	3.1867	2.74613	1.16043	0.245872	1	Up	No Change
ENSG00000223642	NA	NA	NA	0.990099	3.18611	2.89997	1.09867	0.271912	1	Up	No Change
ENSG00000253621	RPSAP74	ribosomal protein SA pseudogene 74	107075113	0.406687	3.18355	4.2971	0.740859	0.458779	1	Up	No Change
ENSG00000240311	RPL18P12	ribosomal protein L18 pseudogene 12	390671	0.722997	3.18352	2.79514	1.13895	0.254726	1	Up	No Change
ENSG00000227331	RPL7AP22	ribosomal protein L7a pseudogene 22	100271039	1.09935	3.18312	2.88776	1.10228	0.270341	1	Up	No Change
ENSG00000232618	NA	NA	NA	0.727848	3.18234	3.11364	1.02206	0.30675	1	Up	No Change
ENSG00000217027	NA	NA	NA	0.574839	3.18192	3.26574	0.974331	0.329892	1	Up	No Change
ENSG00000287760	NA	NA	NA	0.714743	3.18138	3.4932	0.910734	0.362436	1	Up	No Change
ENSG00000285810	NA	NA	NA	0.489919	3.18074	3.85822	0.824406	0.409709	1	Up	No Change
ENSG00000288031	NA	NA	NA	0.482507	3.18071	3.87978	0.819817	0.412321	1	Up	No Change
ENSG00000223238	RNA5SP294	RNA, 5S ribosomal pseudogene 294	100873547	0.405668	3.18018	4.29722	0.740056	0.459266	1	Up	No Change
ENSG00000269304	NA	NA	NA	0.405668	3.18018	4.29722	0.740056	0.459266	1	Up	No Change
ENSG00000269980	NA	NA	NA	0.401942	3.16754	4.29766	0.737038	0.461099	1	Up	No Change
ENSG00000281021	NA	NA	NA	2.88538	3.16707	1.5034	2.1066	0.0351525	1	Up	No Change
ENSG00000250692	NA	NA	NA	1.32645	3.16684	2.20419	1.43674	0.150792	1	Up	No Change
ENSG00000266075	RN7SL574P	RNA, 7SL, cytoplasmic 574, pseudogene	106481079	0.953106	3.16032	2.77847	1.13743	0.255358	1	Up	No Change
ENSG00000204993	CRTC1P1	CRTC1 pseudogene 1	129656	0.905982	3.15752	3.2842	0.961428	0.336337	1	Up	No Change
ENSG00000142549	IGLON5	IgLON family member 5	402665	0.566321	3.15587	3.78528	0.833723	0.404437	1	Up	No Change
ENSG00000226977	NA	NA	NA	0.707291	3.15527	4.03523	0.781931	0.434255	1	Up	No Change
ENSG00000219085	NA	NA	NA	0.398216	3.15479	4.29811	0.733995	0.462952	1	Up	No Change
ENSG00000188451	SRP72P2	signal recognition particle 72 pseudogene 2	153932	0.398216	3.15479	4.29811	0.733995	0.462952	1	Up	No Change
ENSG00000247774	PCED1B-AS1	PCED1B antisense RNA 1	100233209	0.398216	3.15479	4.29811	0.733995	0.462952	1	Up	No Change
ENSG00000287726	NA	NA	NA	0.475485	3.15478	4.29811	0.733993	0.462953	1	Up	No Change
ENSG00000235910	APOA1-AS	APOA1 antisense RNA	104326055	0.489483	3.15478	4.29811	0.733993	0.462953	1	Up	No Change
ENSG00000232564	MRTFA-AS1	MRTFA antisense RNA 1	101927257	0.475055	3.15478	4.29811	0.733993	0.462953	1	Up	No Change
ENSG00000237154	NA	NA	NA	0.551893	3.15477	4.29811	0.733991	0.462954	1	Up	No Change
ENSG00000286756	NA	NA	NA	0.552754	3.15477	4.29811	0.733991	0.462954	1	Up	No Change
ENSG00000167210	LOXHD1	lipoxygenase homology PLAT domains 1	125336	0.552754	3.15477	4.29811	0.733991	0.462954	1	Up	No Change
ENSG00000261857	MIA	MIA SH3 domain containing	8190	1.83098	3.15472	4.29811	0.733978	0.462962	1	Up	No Change
ENSG00000207003	RNU6-611P	RNA, U6 small nuclear 611, pseudogene	106479836	1.94298	3.14839	1.83065	1.71981	0.0854663	1	Up	No Change
ENSG00000260805	NA	NA	NA	3.6905	3.14419	1.69866	1.85098	0.064172	1	Up	No Change
ENSG00000276334	NA	NA	NA	4.49877	3.14281	1.50704	2.08541	0.0370317	1	Up	No Change
ENSG00000171777	RASGRP4	RAS guanyl releasing protein 4	115727	1.08712	3.13123	2.24904	1.39225	0.163847	1	Up	No Change
ENSG00000127920	GNG11	G protein subunit gamma 11	2791	9.52642	3.12667	1.60566	1.94729	0.0515005	1	Up	No Change
ENSG00000283031	NA	NA	NA	2.41595	3.12371	1.938	1.61182	0.107001	1	Up	No Change
ENSG00000204291	COL15A1	collagen type XV alpha 1 chain	1306	2.90436	3.11889	1.84224	1.69298	0.0904586	1	Up	No Change
ENSG00000253404	CTNNA1-AS1	CTNNA1 antisense RNA 1	105379194	1.89999	3.11803	1.99686	1.56146	0.118415	1	Up	No Change
ENSG00000276823	NA	NA	NA	1.9764	3.11382	1.65931	1.87657	0.0605764	1	Up	No Change
ENSG00000288744	NA	NA	NA	2.00521	3.11333	1.91219	1.62814	0.103494	1	Up	No Change
ENSG00000251661	NA	NA	NA	4.24169	3.10934	1.51336	2.05459	0.0399186	1	Up	No Change
ENSG00000262482	NA	NA	NA	2.25999	3.10445	2.04102	1.52103	0.128252	1	Up	No Change
ENSG00000233862	NA	NA	NA	0.908232	3.10265	2.464	1.25919	0.207961	1	Up	No Change
ENSG00000254571	NA	NA	NA	1.23184	3.10148	1.96686	1.57687	0.114826	1	Up	No Change
ENSG00000269106	NA	NA	NA	1.90613	3.1001	1.91381	1.61986	0.105263	1	Up	No Change
ENSG00000274210	LOC124904621	U1 spliceosomal RNA	124904621	0.9137	3.09715	2.89249	1.07075	0.28428	1	Up	No Change
ENSG00000264964	NA	NA	NA	0.994754	3.09474	2.25166	1.37443	0.169309	1	Up	No Change
ENSG00000259257	NA	NA	NA	1.22469	3.09302	2.28348	1.35452	0.17557	1	Up	No Change
ENSG00000275022	MIR6753	microRNA 6753	102465451	1.49158	3.09203	2.06467	1.49759	0.134239	1	Up	No Change
ENSG00000251221	LINC01337	long intergenic non-protein coding RNA 1337	103689917	1.93409	3.09191	2.09712	1.47436	0.140385	1	Up	No Change
ENSG00000228919	LOC389199	uncharacterized LOC389199	389199	1.04465	3.08111	2.51622	1.2245	0.220764	1	Up	No Change
ENSG00000255234	NA	NA	NA	0.960937	3.07346	2.32897	1.31966	0.186948	1	Up	No Change
ENSG00000286607	NA	NA	NA	1.1193	3.05037	2.60528	1.17084	0.241662	1	Up	No Change
ENSG00000239365	RPS26P49	ribosomal protein S26 pseudogene 49	100271575	1.46549	3.04579	2.29221	1.32876	0.183928	1	Up	No Change
ENSG00000274002	NA	NA	NA	0.969185	3.00949	3.26941	0.920501	0.357311	1	Up	No Change
ENSG00000231683	LOC101927136	uncharacterized LOC101927136	101927136	2.71212	2.99956	1.75606	1.70812	0.0876141	1	Up	No Change
ENSG00000126895	AVPR2	arginine vasopressin receptor 2	554	2.55883	2.99811	1.90111	1.57703	0.114788	1	Up	No Change
ENSG00000232034	NA	NA	NA	1.10739	2.99654	2.40045	1.24833	0.211912	1	Up	No Change
ENSG00000287512	NA	NA	NA	0.785639	2.99303	3.33672	0.897	0.369719	1	Up	No Change
ENSG00000207493	SNORA46	small nucleolar RNA, H/ACA box 46	677827	1.08314	2.98048	2.3521	1.26716	0.205099	1	Up	No Change
ENSG00000223522	LOC100505716	uncharacterized LOC100505716	100505716	0.837319	2.97152	2.89167	1.02761	0.304132	1	Up	No Change
ENSG00000162456	KNCN	kinocilin	148930	0.352455	2.97092	4.305	0.69011	0.490125	1	Up	No Change
ENSG00000233029	LOC100996318	uncharacterized LOC100996318	100996318	0.352455	2.97092	4.305	0.69011	0.490125	1	Up	No Change
ENSG00000236977	ANKRD44-IT1	ANKRD44 intronic transcript 1	101927547	0.352455	2.97092	4.305	0.69011	0.490125	1	Up	No Change
ENSG00000231655	NA	NA	NA	0.352455	2.97092	4.305	0.69011	0.490125	1	Up	No Change
ENSG00000287440	LOC105374088	uncharacterized LOC105374088	105374088	0.352455	2.97092	4.305	0.69011	0.490125	1	Up	No Change
ENSG00000163833	FBXO40	F-box protein 40	51725	0.352455	2.97092	4.305	0.69011	0.490125	1	Up	No Change
ENSG00000240966	RN7SL681P	RNA, 7SL, cytoplasmic 681, pseudogene	106479471	0.352455	2.97092	4.305	0.69011	0.490125	1	Up	No Change
ENSG00000223702	ZDHHC20P2	zinc finger DHHC-type containing 20 pseudogene 2	100048908	0.352455	2.97092	4.305	0.69011	0.490125	1	Up	No Change
ENSG00000225110	PNMA6F	PNMA family member 6F	105373377	0.352455	2.97092	4.305	0.69011	0.490125	1	Up	No Change
ENSG00000077943	ITGA8	integrin subunit alpha 8	8516	0.352455	2.97092	4.305	0.69011	0.490125	1	Up	No Change
ENSG00000229616	NA	NA	NA	0.352455	2.97092	4.305	0.69011	0.490125	1	Up	No Change
ENSG00000187510	PLEKHG7	pleckstrin homology and RhoGEF domain containing G7	440107	0.352455	2.97092	4.305	0.69011	0.490125	1	Up	No Change
ENSG00000270500	NA	NA	NA	0.352455	2.97092	4.305	0.69011	0.490125	1	Up	No Change
ENSG00000105428	ZNRF4	zinc and ring finger 4	148066	0.352455	2.97092	4.305	0.69011	0.490125	1	Up	No Change
ENSG00000268095	ZNF649-AS1	ZNF649 antisense RNA 1	101928571	0.352455	2.97092	4.305	0.69011	0.490125	1	Up	No Change
ENSG00000244998	LOC105375790	uncharacterized LOC105375790	105375790	0.520958	2.97091	4.305	0.690106	0.490128	1	Up	No Change
ENSG00000200651	NA	NA	NA	0.520958	2.97091	4.305	0.690106	0.490128	1	Up	No Change
ENSG00000266203	MIR5585	microRNA 5585	100847018	0.582971	2.97086	4.28594	0.693165	0.488206	1	Up	No Change
ENSG00000279317	NA	NA	NA	0.506563	2.96998	3.91889	0.757864	0.448532	1	Up	No Change
ENSG00000224280	LOC317727	ataxin 2 like pseudogene	317727	0.597796	2.96949	3.75595	0.790609	0.429172	1	Up	No Change
ENSG00000291111	NA	NA	NA	0.61924	2.96939	3.72648	0.796835	0.425547	1	Up	No Change
ENSG00000228404	NA	NA	NA	0.674238	2.96897	3.60563	0.823426	0.410266	1	Up	No Change
ENSG00000262031	NA	NA	NA	0.690589	2.96889	3.58366	0.828451	0.407415	1	Up	No Change
ENSG00000266643	MIR3677	microRNA 3677	100500812	0.801774	2.96857	3.50345	0.847326	0.396814	1	Up	No Change
ENSG00000261728	NA	NA	NA	0.837015	2.96851	3.49011	0.850548	0.395021	1	Up	No Change
ENSG00000289146	NA	NA	NA	0.847653	2.96841	3.4666	0.856289	0.391838	1	Up	No Change
ENSG00000259175	LOC101929586	uncharacterized LOC101929586	101929586	0.590814	2.9679	3.34945	0.886085	0.375572	1	Up	No Change
ENSG00000249222	ATP5MGL	ATP synthase membrane subunit g like	267020	0.6768	2.96746	3.26119	0.909931	0.362859	1	Up	No Change
ENSG00000272293	NA	NA	NA	0.753433	2.9669	3.15872	0.939271	0.347592	1	Up	No Change
ENSG00000239474	KLHL41	kelch like family member 41	10324	0.976297	2.96531	2.91968	1.01563	0.309806	1	Up	No Change
ENSG00000199787	SNORA80C	small nucleolar RNA, H/ACA box 80C	109616959	1.03528	2.96337	2.69807	1.09833	0.272061	1	Up	No Change
ENSG00000254910	NA	NA	NA	1.21214	2.96299	2.66227	1.11296	0.265726	1	Up	No Change
ENSG00000121410	A1BG	alpha-1-B glycoprotein	1	3.70381	2.96186	1.54864	1.91255	0.0558051	1	Up	No Change
ENSG00000238961	SNORA47	small nucleolar RNA, H/ACA box 47	677828	1.35316	2.96149	2.51412	1.17794	0.238819	1	Up	No Change
ENSG00000205238	SPDYE2	speedy/RINGO cell cycle regulator family member E2	441273	1.11022	2.95859	2.7925	1.05947	0.289384	1	Up	No Change
ENSG00000260361	NA	NA	NA	0.922759	2.95822	2.58945	1.14241	0.253282	1	Up	No Change
ENSG00000231699	NA	NA	NA	0.347711	2.95244	4.30574	0.685697	0.492904	1	Up	No Change
ENSG00000169245	CXCL10	C-X-C motif chemokine ligand 10	3627	0.347711	2.95244	4.30574	0.685697	0.492904	1	Up	No Change
ENSG00000157680	DGKI	diacylglycerol kinase iota	9162	0.347711	2.95244	4.30574	0.685697	0.492904	1	Up	No Change
ENSG00000129682	FGF13	fibroblast growth factor 13	2258	0.347711	2.95244	4.30574	0.685697	0.492904	1	Up	No Change
ENSG00000288865	NA	NA	NA	0.433091	2.95203	4.06944	0.725414	0.468198	1	Up	No Change
ENSG00000258605	NA	NA	NA	0.503519	2.95167	3.89279	0.758241	0.448307	1	Up	No Change
ENSG00000267909	CCDC177	coiled-coil domain containing 177	56936	1.79864	2.95155	2.0278	1.45554	0.14552	1	Up	No Change
ENSG00000229656	ITGB1-DT	ITGB1 divergent transcript	101929475	2.98847	2.95143	1.65473	1.78363	0.0744839	1	Up	No Change
ENSG00000267631	CGB1	chorionic gonadotropin subunit beta 1	114335	0.734054	2.95073	3.52414	0.837291	0.402429	1	Up	No Change
ENSG00000279742	NA	NA	NA	0.594786	2.95001	3.30557	0.892436	0.372159	1	Up	No Change
ENSG00000225269	LINC00705	long intergenic non-protein coding RNA 705	338588	0.853092	2.94703	2.73231	1.07859	0.280772	1	Up	No Change
ENSG00000227392	HPN-AS1	HPN antisense RNA 1	100128675	1.49307	2.94695	2.39831	1.22876	0.219162	1	Up	No Change
ENSG00000225871	NA	NA	NA	0.830451	2.94527	2.59684	1.13418	0.256721	1	Up	No Change
ENSG00000133055	MYBPH	myosin binding protein H	4608	2.30147	2.94513	2.50826	1.17417	0.240325	1	Up	No Change
ENSG00000250230	LOC101927495	uncharacterized LOC101927495	101927495	1.41742	2.94101	2.67036	1.10135	0.270742	1	Up	No Change
ENSG00000218682	NA	NA	NA	0.343985	2.93768	4.30634	0.682176	0.495128	1	Up	No Change
ENSG00000200741	NA	NA	NA	0.343985	2.93768	4.30634	0.682176	0.495128	1	Up	No Change
ENSG00000289467	NA	NA	NA	0.343985	2.93768	4.30634	0.682176	0.495128	1	Up	No Change
ENSG00000277892	MIR6746	microRNA 6746	102465446	0.343985	2.93768	4.30634	0.682176	0.495128	1	Up	No Change
ENSG00000254691	NA	NA	NA	0.343985	2.93768	4.30634	0.682176	0.495128	1	Up	No Change
ENSG00000212138	RNA5SP372	RNA, 5S ribosomal pseudogene 372	100873630	0.343985	2.93768	4.30634	0.682176	0.495128	1	Up	No Change
ENSG00000279889	NA	NA	NA	0.343985	2.93768	4.30634	0.682176	0.495128	1	Up	No Change
ENSG00000223125	RNU2-32P	RNA, U2 small nuclear 32, pseudogene	106481644	0.343985	2.93768	4.30634	0.682176	0.495128	1	Up	No Change
ENSG00000286240	NA	NA	NA	0.421889	2.93743	4.10723	0.715186	0.474494	1	Up	No Change
ENSG00000287919	NA	NA	NA	0.830641	2.93529	3.12042	0.94067	0.346874	1	Up	No Change
ENSG00000203737	GPR52	G protein-coupled receptor 52	9293	1.08521	2.93479	2.98618	0.982792	0.32571	1	Up	No Change
ENSG00000272589	ZSWIM8-AS1	ZSWIM8 antisense RNA 1	100507331	0.675312	2.93441	2.89019	1.0153	0.309962	1	Up	No Change
ENSG00000261664	TTC39A-AS1	TTC39A antisense RNA 1	102724097	0.909784	2.93397	2.97715	0.985498	0.324379	1	Up	No Change
ENSG00000278917	NA	NA	NA	0.342966	2.93373	4.3065	0.681233	0.495724	1	Up	No Change
ENSG00000257883	LOC124903027	uncharacterized LOC124903027	124903027	0.419804	2.93349	4.09005	0.717227	0.473234	1	Up	No Change
ENSG00000206763	RNU6-10P	RNA, U6 small nuclear 10, pseudogene	100873745	0.42087	2.93349	4.08624	0.717895	0.472822	1	Up	No Change
ENSG00000278055	NA	NA	NA	0.427217	2.93346	4.06381	0.721849	0.470387	1	Up	No Change
ENSG00000274963	RN7SL600P	RNA, 7SL, cytoplasmic 600, pseudogene	106481086	1.60353	2.93298	1.94667	1.50666	0.131897	1	Up	No Change
ENSG00000266256	LINC00908	long intergenic non-protein coding RNA 908	284276	0.732488	2.93258	3.49939	0.838025	0.402017	1	Up	No Change
ENSG00000288877	NA	NA	NA	1.2201	2.9308	2.33674	1.25422	0.20976	1	Up	No Change
ENSG00000227409	ZMYM4-AS1	ZMYM4 antisense RNA 1	100861513	0.807625	2.93052	2.79755	1.04753	0.294856	1	Up	No Change
ENSG00000290709	NA	NA	NA	0.840266	2.93012	2.70853	1.08181	0.279336	1	Up	No Change
ENSG00000225889	NA	NA	NA	1.1248	2.92859	2.44741	1.19661	0.231459	1	Up	No Change
ENSG00000073737	DHRS9	dehydrogenase/reductase 9	10170	1.06067	2.92451	2.02028	1.44758	0.147735	1	Up	No Change
ENSG00000186234	FAM86MP	family with sequence similarity 86, member A pseudogene	644517	2.21014	2.92142	1.73192	1.68682	0.0916387	1	Up	No Change
ENSG00000166793	YPEL4	yippee like 4	219539	2.67364	2.92096	1.60558	1.81925	0.068873	1	Up	No Change
ENSG00000221102	SNORA11B	small nucleolar RNA, H/ACA box 11B	100124539	1.21012	2.91996	2.33637	1.24978	0.211379	1	Up	No Change
ENSG00000226784	PGAM4	phosphoglycerate mutase family member 4	441531	0.430507	2.91821	3.56409	0.818781	0.412911	1	Up	No Change
ENSG00000214533	NA	NA	NA	0.514758	2.91744	3.04003	0.959677	0.337218	1	Up	No Change
ENSG00000248409	NA	NA	NA	0.599678	2.91729	2.96614	0.983532	0.325345	1	Up	No Change
ENSG00000226521	NA	NA	NA	0.741807	2.91705	2.85855	1.02046	0.307509	1	Up	No Change
ENSG00000267749	NA	NA	NA	0.919818	2.9168	2.75839	1.05743	0.290318	1	Up	No Change
ENSG00000243613	NA	NA	NA	0.656202	2.9165	2.65404	1.09889	0.271814	1	Up	No Change
ENSG00000261656	BEAN1-AS1	BEAN1 antisense RNA 1	101927726	0.753547	2.9163	2.59188	1.12517	0.260518	1	Up	No Change
ENSG00000268316	NA	NA	NA	0.338221	2.91482	4.30728	0.676718	0.498585	1	Up	No Change
ENSG00000274603	NA	NA	NA	0.422473	2.91472	4.10339	0.710318	0.477507	1	Up	No Change
ENSG00000251934	RNU6-1143P	RNA, U6 small nuclear 1143, pseudogene	106480069	0.429488	2.9147	4.07888	0.714585	0.474866	1	Up	No Change
ENSG00000238723	NA	NA	NA	0.491898	2.91462	3.92184	0.743175	0.457376	1	Up	No Change
ENSG00000283499	LOC124900886	U6 spliceosomal RNA	124900886	0.584026	2.91414	3.31042	0.880294	0.3787	1	Up	No Change
ENSG00000257790	EIF4A1P4	eukaryotic translation initiation factor 4A1 pseudogene 4	728698	1.16305	2.91366	2.07689	1.4029	0.160648	1	Up	No Change
ENSG00000260803	NA	NA	NA	1.03426	2.91313	2.65687	1.09645	0.272882	1	Up	No Change
ENSG00000280385	NA	NA	NA	1.04209	2.91283	2.53691	1.14818	0.250894	1	Up	No Change
ENSG00000225098	NA	NA	NA	0.932099	2.91283	2.53551	1.14882	0.250632	1	Up	No Change
ENSG00000286057	NA	NA	NA	0.904278	2.91274	2.50126	1.16451	0.244218	1	Up	No Change
ENSG00000187098	MITF	melanocyte inducing transcription factor	4286	6.57932	2.9119	1.56663	1.8587	0.0630695	1	Up	No Change
ENSG00000249307	LINC01088	long intergenic non-protein coding RNA 1088	100505875	1.70779	2.91004	2.17164	1.34002	0.180238	1	Up	No Change
ENSG00000275929	NA	NA	NA	1.2428	2.90929	2.32957	1.24885	0.211718	1	Up	No Change
ENSG00000189166	NA	NA	NA	0.335514	2.90374	4.30774	0.674075	0.500264	1	Up	No Change
ENSG00000197099	NA	NA	NA	0.426781	2.90369	4.06296	0.714674	0.474811	1	Up	No Change
ENSG00000005421	PON1	paraoxonase 1	5444	0.426781	2.90369	4.06296	0.714674	0.474811	1	Up	No Change
ENSG00000253141	NA	NA	NA	0.56603	2.90362	3.75262	0.773758	0.439074	1	Up	No Change
ENSG00000286847	LOC105375216	uncharacterized LOC105375216	105375216	0.677035	2.90357	3.57843	0.811408	0.417131	1	Up	No Change
ENSG00000253420	NA	NA	NA	0.651572	2.90344	3.22831	0.899368	0.368456	1	Up	No Change
ENSG00000268472	LOC100132686	uncharacterized LOC100132686	100132686	0.721633	2.9032	2.79958	1.03701	0.299731	1	Up	No Change
ENSG00000279951	NA	NA	NA	1.01182	2.90286	2.43933	1.19002	0.234038	1	Up	No Change
ENSG00000223922	ASS1P2	argininosuccinate synthetase 1 pseudogene 2	447	1.22988	2.90274	2.34734	1.23661	0.216233	1	Up	No Change
ENSG00000251453	NA	NA	NA	0.334495	2.89971	4.30791	0.673114	0.500875	1	Up	No Change
ENSG00000214264	NA	NA	NA	0.517029	2.89971	3.41331	0.849531	0.395586	1	Up	No Change
ENSG00000290023	NA	NA	NA	0.488603	2.89971	3.08422	0.940176	0.347127	1	Up	No Change
ENSG00000224415	NA	NA	NA	0.565011	2.89971	3.33426	0.869671	0.38448	1	Up	No Change
ENSG00000289288	NA	NA	NA	0.608296	2.89971	3.28501	0.882709	0.377393	1	Up	No Change
ENSG00000185433	LINC00158	long intergenic non-protein coding RNA 158	54072	0.743058	2.8997	2.75626	1.05204	0.292782	1	Up	No Change
ENSG00000225527	NA	NA	NA	0.827309	2.89969	2.68972	1.07806	0.281005	1	Up	No Change
ENSG00000289956	NA	NA	NA	1.91637	2.89685	2.127	1.36194	0.173217	1	Up	No Change
ENSG00000255524	NPIPB8	nuclear pore complex interacting protein family member B8	728734	0.845636	2.89621	2.77171	1.04492	0.296062	1	Up	No Change
ENSG00000253463	HMGB1P19	high mobility group box 1 pseudogene 19	100419979	0.729346	2.89585	3.52478	0.821571	0.411321	1	Up	No Change
ENSG00000228863	NA	NA	NA	0.641691	2.89582	3.6273	0.79834	0.424673	1	Up	No Change
ENSG00000249882	LINC02501	long intergenic non-protein coding RNA 2501	105374565	0.565058	2.89577	3.8098	0.760085	0.447204	1	Up	No Change
ENSG00000286241	NA	NA	NA	0.487584	2.89574	3.96584	0.73017	0.465286	1	Up	No Change
ENSG00000266531	MIR4706	microRNA 4706	100616490	0.640831	2.89568	4.16928	0.694527	0.487352	1	Up	No Change
ENSG00000271732	NA	NA	NA	0.333477	2.89568	4.30808	0.67215	0.501488	1	Up	No Change
ENSG00000285577	NA	NA	NA	0.333477	2.89568	4.30808	0.67215	0.501488	1	Up	No Change
ENSG00000272211	NA	NA	NA	0.333477	2.89568	4.30808	0.67215	0.501488	1	Up	No Change
ENSG00000251372	LINC00499	long intergenic non-protein coding RNA 499	100874047	0.333477	2.89568	4.30808	0.67215	0.501488	1	Up	No Change
ENSG00000253536	NA	NA	NA	0.333477	2.89568	4.30808	0.67215	0.501488	1	Up	No Change
ENSG00000105825	TFPI2	tissue factor pathway inhibitor 2	7980	0.333477	2.89568	4.30808	0.67215	0.501488	1	Up	No Change
ENSG00000201826	RNU6-867P	RNA, U6 small nuclear 867, pseudogene	106479949	0.333477	2.89568	4.30808	0.67215	0.501488	1	Up	No Change
ENSG00000279819	NA	NA	NA	0.333477	2.89568	4.30808	0.67215	0.501488	1	Up	No Change
ENSG00000204021	LIPK	lipase family member K	643414	0.333477	2.89568	4.30808	0.67215	0.501488	1	Up	No Change
ENSG00000257062	NA	NA	NA	0.333477	2.89568	4.30808	0.67215	0.501488	1	Up	No Change
ENSG00000242461	RPS15AP32	ribosomal protein S15a pseudogene 32	100271649	0.333477	2.89568	4.30808	0.67215	0.501488	1	Up	No Change
ENSG00000273972	NA	NA	NA	0.333477	2.89568	4.30808	0.67215	0.501488	1	Up	No Change
ENSG00000257639	LOC646828	carbonic anhydrase 5A pseudogene	646828	0.333477	2.89568	4.30808	0.67215	0.501488	1	Up	No Change
ENSG00000232059	NA	NA	NA	0.418857	2.89567	4.30808	0.672148	0.50149	1	Up	No Change
ENSG00000253528	NA	NA	NA	0.424743	2.89567	4.30808	0.672148	0.50149	1	Up	No Change
ENSG00000150893	FREM2	FRAS1 related extracellular matrix 2	341640	0.411381	2.89567	4.30808	0.672148	0.50149	1	Up	No Change
ENSG00000275014	RN7SL166P	RNA, 7SL, cytoplasmic 166, pseudogene	106479282	0.424743	2.89567	4.30808	0.672148	0.50149	1	Up	No Change
ENSG00000283613	CUPIN1P	cupin superfamily member 1, pseudogene	116435282	0.411381	2.89567	4.30808	0.672148	0.50149	1	Up	No Change
ENSG00000231241	RPS3AP3	RPS3A pseudogene 3	140713	0.417728	2.89567	4.30808	0.672148	0.50149	1	Up	No Change
ENSG00000231534	NA	NA	NA	0.410745	2.89567	4.30808	0.672148	0.50149	1	Up	No Change
ENSG00000223224	SNORD71	small nucleolar RNA, C/D box 71	692111	0.410745	2.89567	4.30808	0.672148	0.50149	1	Up	No Change
ENSG00000178795	GDPD4	glycerophosphodiester phosphodiesterase domain containing 4	220032	0.607277	2.89566	4.24484	0.682161	0.495137	1	Up	No Change
ENSG00000283876	MIR4260	microRNA 4260	100422894	0.489285	2.89566	4.30808	0.672146	0.501491	1	Up	No Change
ENSG00000223760	MED15P9	mediator complex subunit 15 pseudogene 9	285103	0.501979	2.89566	4.30808	0.672146	0.501491	1	Up	No Change
ENSG00000205054	LINC01121	long intergenic non-protein coding RNA 1121	400952	0.504237	2.89566	4.30808	0.672146	0.501491	1	Up	No Change
ENSG00000253437	RNU6-988P	RNA, U6 small nuclear 988, pseudogene	106480003	0.504237	2.89566	4.30808	0.672146	0.501491	1	Up	No Change
ENSG00000259584	NA	NA	NA	0.504237	2.89566	4.30808	0.672146	0.501491	1	Up	No Change
ENSG00000201208	NA	NA	NA	0.58623	2.89566	4.28436	0.675867	0.499125	1	Up	No Change
ENSG00000249380	LOC100132524	UBX domain protein 2A pseudogene	100132524	0.563992	2.89565	4.30808	0.672145	0.501492	1	Up	No Change
ENSG00000255464	NA	NA	NA	0.797004	2.8901	3.00179	0.962794	0.335651	1	Up	No Change
ENSG00000273455	NA	NA	NA	1.24067	2.88366	2.40346	1.19979	0.23022	1	Up	No Change
ENSG00000253582	NA	NA	NA	0.979486	2.88254	2.72561	1.05758	0.290249	1	Up	No Change
ENSG00000234584	NA	NA	NA	0.421017	2.88053	4.10601	0.701539	0.482967	1	Up	No Change
ENSG00000143107	FNDC7	fibronectin type III domain containing 7	163479	0.329751	2.8804	4.30873	0.668503	0.503813	1	Up	No Change
ENSG00000197254	NA	NA	NA	0.329751	2.8804	4.30873	0.668503	0.503813	1	Up	No Change
ENSG00000166105	GLB1L3	galactosidase beta 1 like 3	112937	0.329751	2.8804	4.30873	0.668503	0.503813	1	Up	No Change
ENSG00000272489	NA	NA	NA	0.329751	2.8804	4.30873	0.668503	0.503813	1	Up	No Change
ENSG00000279589	NA	NA	NA	0.329751	2.8804	4.30873	0.668503	0.503813	1	Up	No Change
ENSG00000287351	NA	NA	NA	0.714355	2.87917	3.43407	0.838414	0.401798	1	Up	No Change
ENSG00000261240	NA	NA	NA	1.45315	2.87765	2.00462	1.43551	0.151142	1	Up	No Change
ENSG00000204950	LRRC10B	leucine rich repeat containing 10B	390205	2.16042	2.87713	1.88859	1.52342	0.127653	1	Up	No Change
ENSG00000231188	NA	NA	NA	1.1901	2.87292	2.57841	1.11422	0.265183	1	Up	No Change
ENSG00000243095	NA	NA	NA	0.720145	2.87267	2.63004	1.09225	0.274721	1	Up	No Change
ENSG00000279891	FLJ42393	uncharacterized LOC401105	401105	0.982364	2.87235	2.70082	1.06351	0.287551	1	Up	No Change
ENSG00000228409	CCT6P1	chaperonin containing TCP1 subunit 6 pseudogene 1	643253	1.74693	2.87225	2.23417	1.2856	0.198583	1	Up	No Change
ENSG00000174837	ADGRE1	adhesion G protein-coupled receptor E1	2015	0.882857	2.87223	2.73056	1.05188	0.292854	1	Up	No Change
ENSG00000264864	MIR3613	microRNA 3613	100500908	1.50004	2.87202	2.7795	1.03329	0.301469	1	Up	No Change
ENSG00000291180	NA	NA	NA	0.888872	2.87102	3.08723	0.929966	0.352389	1	Up	No Change
ENSG00000286747	NA	NA	NA	0.557989	2.87042	3.34558	0.857973	0.390907	1	Up	No Change
ENSG00000279591	NA	NA	NA	0.41831	2.86927	4.11482	0.697302	0.485614	1	Up	No Change
ENSG00000227373	RABGAP1L-DT	RABGAP1L divergent transcript	102724601	0.412424	2.86925	4.13616	0.693698	0.487872	1	Up	No Change
ENSG00000227917	NA	NA	NA	0.412424	2.86925	4.13616	0.693698	0.487872	1	Up	No Change
ENSG00000258851	NA	NA	NA	0.411295	2.86924	4.14031	0.693003	0.488308	1	Up	No Change
ENSG00000205482	SPDYE18	speedy/RINGO cell cycle regulator family member E18	100505767	0.327043	2.86909	4.30921	0.665803	0.505537	1	Up	No Change
ENSG00000228174	NA	NA	NA	0.327043	2.86909	4.30921	0.665803	0.505537	1	Up	No Change
ENSG00000279796	NA	NA	NA	0.327043	2.86909	4.30921	0.665803	0.505537	1	Up	No Change
ENSG00000279570	NA	NA	NA	0.642288	2.86907	2.66495	1.07659	0.281662	1	Up	No Change
ENSG00000229989	NA	NA	NA	2.1433	2.86694	1.82642	1.5697	0.116484	1	Up	No Change
ENSG00000285812	NA	NA	NA	0.571366	2.86662	3.3282	0.861311	0.389067	1	Up	No Change
ENSG00000235354	NA	NA	NA	0.863895	2.86655	3.3519	0.855203	0.392439	1	Up	No Change
ENSG00000276641	MIR6769A	microRNA 6769a	102466731	0.495196	2.86636	3.43641	0.834115	0.404216	1	Up	No Change
ENSG00000179058	C9orf50	chromosome 9 open reading frame 50	375759	0.410276	2.86519	4.11941	0.695535	0.48672	1	Up	No Change
ENSG00000185467	KPNA7	karyopherin subunit alpha 7	402569	0.403929	2.86516	4.14321	0.691533	0.489231	1	Up	No Change
ENSG00000224721	FLVCR2-AS1	FLVCR2 antisense RNA 1	102724153	0.403929	2.86516	4.14321	0.691533	0.489231	1	Up	No Change
ENSG00000258984	UBE2F-SCLY	UBE2F-SCLY readthrough (NMD candidate)	100533179	0.326025	2.86497	4.30939	0.664822	0.506164	1	Up	No Change
ENSG00000277619	NA	NA	NA	0.326025	2.86497	4.30939	0.664822	0.506164	1	Up	No Change
ENSG00000266104	MIR4326	microRNA 4326	100422945	0.326025	2.86497	4.30939	0.664822	0.506164	1	Up	No Change
ENSG00000213856	NA	NA	NA	1.15155	2.85726	2.45168	1.16543	0.243845	1	Up	No Change
ENSG00000291039	NA	NA	NA	1.16008	2.85575	2.61361	1.09265	0.274549	1	Up	No Change
ENSG00000273989	NA	NA	NA	0.746545	2.85383	2.88829	0.988067	0.32312	1	Up	No Change
ENSG00000285976	PTP4A1	protein tyrosine phosphatase 4A1	7803	0.945534	2.85189	3.29926	0.864402	0.387367	1	Up	No Change
ENSG00000223638	RFPL4A	ret finger protein like 4A	342931	0.57731	2.85181	3.32218	0.858414	0.390664	1	Up	No Change
ENSG00000215184	NA	NA	NA	0.399568	2.84961	4.18286	0.681258	0.495708	1	Up	No Change
ENSG00000242094	NA	NA	NA	0.322299	2.8494	4.31006	0.661105	0.508545	1	Up	No Change
ENSG00000228903	NA	NA	NA	0.322299	2.8494	4.31006	0.661105	0.508545	1	Up	No Change
ENSG00000286551	NA	NA	NA	0.322299	2.8494	4.31006	0.661105	0.508545	1	Up	No Change
ENSG00000232893	IQCA1-AS1	IQCA1 antisense RNA 1	107080627	2.76373	2.84494	1.71383	1.65999	0.0969159	1	Up	No Change
ENSG00000257830	NA	NA	NA	0.949828	2.83884	2.98236	0.951874	0.341161	1	Up	No Change
ENSG00000186340	THBS2	thrombospondin 2	7058	1.14725	2.83834	3.05768	0.928263	0.353271	1	Up	No Change
ENSG00000160472	TMEM190	transmembrane protein 190	147744	1.87598	2.83781	1.72775	1.64249	0.100488	1	Up	No Change
ENSG00000229484	NA	NA	NA	0.642917	2.83695	3.30299	0.858904	0.390394	1	Up	No Change
ENSG00000236194	NA	NA	NA	0.565043	2.8365	3.40041	0.834162	0.40419	1	Up	No Change
ENSG00000243137	PSG4	pregnancy specific beta-1-glycoprotein 4	5672	0.656707	2.83555	3.63319	0.780457	0.435122	1	Up	No Change
ENSG00000251381	LINC00958	long intergenic non-protein coding RNA 958	100506305	0.941808	2.83521	3.72785	0.760549	0.446926	1	Up	No Change
ENSG00000258083	OR9A4	olfactory receptor family 9 subfamily A member 4	130075	0.585358	2.83502	3.7869	0.74864	0.454074	1	Up	No Change
ENSG00000265845	LOC101927018	uncharacterized LOC101927018	101927018	0.49522	2.83456	3.94398	0.718706	0.472322	1	Up	No Change
ENSG00000287960	LOC105372268	uncharacterized LOC105372268	105372268	0.473746	2.83439	4.00574	0.707583	0.479204	1	Up	No Change
ENSG00000280776	NA	NA	NA	2.49485	2.83392	1.67819	1.68868	0.0912811	1	Up	No Change
ENSG00000120903	CHRNA2	cholinergic receptor nicotinic alpha 2 subunit	1135	0.625927	2.8339	4.19955	0.674811	0.499796	1	Up	No Change
ENSG00000234578	NA	NA	NA	0.318573	2.83368	4.31074	0.657354	0.510954	1	Up	No Change
ENSG00000287417	NA	NA	NA	0.318573	2.83368	4.31074	0.657354	0.510954	1	Up	No Change
ENSG00000265470	MIR548AQ	microRNA 548aq	100847078	0.318573	2.83368	4.31074	0.657354	0.510954	1	Up	No Change
ENSG00000242973	TDRD6-AS1	TDRD6 and SLC25A27 antisense RNA 1	101926934	0.318573	2.83368	4.31074	0.657354	0.510954	1	Up	No Change
ENSG00000289871	NA	NA	NA	0.318573	2.83368	4.31074	0.657354	0.510954	1	Up	No Change
ENSG00000284655	NA	NA	NA	0.318573	2.83368	4.31074	0.657354	0.510954	1	Up	No Change
ENSG00000227356	GOLGA7B-DT	GOLGA7B divergent transcript	100505561	0.318573	2.83368	4.31074	0.657354	0.510954	1	Up	No Change
ENSG00000204832	ST8SIA6-AS1	ST8SIA6 antisense RNA 1	100128098	0.318573	2.83368	4.31074	0.657354	0.510954	1	Up	No Change
ENSG00000261368	NA	NA	NA	0.318573	2.83368	4.31074	0.657354	0.510954	1	Up	No Change
ENSG00000258137	GPR84-AS1	GPR84, ZNF385A, ITGA5 and GTSF1 antisense RNA 1	102724050	0.318573	2.83368	4.31074	0.657354	0.510954	1	Up	No Change
ENSG00000237637	NA	NA	NA	0.318573	2.83368	4.31074	0.657354	0.510954	1	Up	No Change
ENSG00000258918	NA	NA	NA	0.318573	2.83368	4.31074	0.657354	0.510954	1	Up	No Change
ENSG00000259585	NA	NA	NA	0.318573	2.83368	4.31074	0.657354	0.510954	1	Up	No Change
ENSG00000243697	RPL7AP63	ribosomal protein L7a pseudogene 63	401865	0.318573	2.83368	4.31074	0.657354	0.510954	1	Up	No Change
ENSG00000263107	NA	NA	NA	0.318573	2.83368	4.31074	0.657354	0.510954	1	Up	No Change
ENSG00000265052	RN7SL622P	RNA, 7SL, cytoplasmic 622, pseudogene	106481092	0.318573	2.83368	4.31074	0.657354	0.510954	1	Up	No Change
ENSG00000227705	NA	NA	NA	0.318573	2.83368	4.31074	0.657354	0.510954	1	Up	No Change
ENSG00000216588	IGSF23	immunoglobulin superfamily member 23	147710	0.318573	2.83368	4.31074	0.657354	0.510954	1	Up	No Change
ENSG00000203280	KIAA1671-AS1	KIAA1671 antisense RNA 1	100128531	0.318573	2.83368	4.31074	0.657354	0.510954	1	Up	No Change
ENSG00000215156	NA	NA	NA	0.395842	2.83367	4.31074	0.657351	0.510955	1	Up	No Change
ENSG00000229495	NA	NA	NA	0.396477	2.83367	4.31074	0.657351	0.510955	1	Up	No Change
ENSG00000147262	GPR119	G protein-coupled receptor 119	139760	0.396477	2.83367	4.31074	0.657351	0.510955	1	Up	No Change
ENSG00000237740	NA	NA	NA	0.402824	2.83367	4.31074	0.657351	0.510955	1	Up	No Change
ENSG00000075290	WNT8B	Wnt family member 8B	7479	0.395842	2.83367	4.31074	0.657351	0.510955	1	Up	No Change
ENSG00000258626	NA	NA	NA	0.402824	2.83367	4.31074	0.657351	0.510955	1	Up	No Change
ENSG00000289252	NA	NA	NA	0.396477	2.83367	4.31074	0.657351	0.510955	1	Up	No Change
ENSG00000151577	DRD3	dopamine receptor D3	1814	0.487075	2.83366	4.31074	0.657349	0.510956	1	Up	No Change
ENSG00000203663	OR2L2	olfactory receptor family 2 subfamily L member 2	26246	0.501106	2.83366	4.31074	0.657349	0.510956	1	Up	No Change
ENSG00000272542	NA	NA	NA	0.501106	2.83366	4.31074	0.657349	0.510956	1	Up	No Change
ENSG00000248752	NA	NA	NA	0.552286	2.83366	4.31074	0.657348	0.510957	1	Up	No Change
ENSG00000262481	NA	NA	NA	0.574713	2.83366	4.31074	0.657348	0.510957	1	Up	No Change
ENSG00000286112	KYAT1	kynurenine aminotransferase 1	883	2.82836	2.81512	1.28312	2.19396	0.0282382	1	Up	No Change
ENSG00000214688	C10orf105	chromosome 10 open reading frame 105	414152	1.08615	2.81508	2.94145	0.957037	0.338548	1	Up	No Change
ENSG00000286952	LOC124909384	uncharacterized LOC124909384	124909384	1.68981	2.81282	2.55365	1.10149	0.270683	1	Up	No Change
ENSG00000287957	NA	NA	NA	1.19825	2.81195	2.44571	1.14975	0.250248	1	Up	No Change
ENSG00000215018	COL28A1	collagen type XXVIII alpha 1 chain	340267	1.63857	2.81086	2.33502	1.20378	0.228673	1	Up	No Change
ENSG00000259326	NA	NA	NA	4.34878	2.80128	1.37811	2.03269	0.0420836	1	Up	No Change
ENSG00000177418	NA	NA	NA	0.990884	2.79649	2.92964	0.954551	0.339805	1	Up	No Change
ENSG00000265386	RN7SL219P	RNA, 7SL, cytoplasmic 219, pseudogene	106479302	3.68156	2.79207	1.42779	1.95552	0.050522	1	Up	No Change
ENSG00000272843	NA	NA	NA	1.57404	2.79191	2.18098	1.28012	0.200504	1	Up	No Change
ENSG00000231697	NA	NA	NA	1.24773	2.78392	2.40107	1.15945	0.246272	1	Up	No Change
ENSG00000225872	LINC01529	long intergenic non-protein coding RNA 1529	644050	1.18862	2.78219	2.46056	1.13072	0.258174	1	Up	No Change
ENSG00000116652	NA	NA	NA	4.76667	2.77937	1.11143	2.50071	0.0123945	1	Up	No Change
ENSG00000234070	SPATA17-AS1	SPATA17 antisense RNA 1	103752555	0.980787	2.77261	2.61374	1.06078	0.288788	1	Up	No Change
ENSG00000261819	LOC728138	KIAA2013 pseudogene	728138	1.49805	2.77076	2.16723	1.27848	0.201079	1	Up	No Change
ENSG00000260954	NA	NA	NA	2.57008	2.76032	1.55682	1.77305	0.0762209	1	Up	No Change
ENSG00000228038	VN1R51P	vomeronasal 1 receptor 51 pseudogene	100312801	1.1588	2.75793	2.37751	1.16001	0.246046	1	Up	No Change
ENSG00000280214	NA	NA	NA	1.55573	2.75755	2.2294	1.23691	0.216122	1	Up	No Change
ENSG00000214338	SOGA3	SOGA family member 3	387104	0.740688	2.75628	2.64211	1.04321	0.29685	1	Up	No Change
ENSG00000271218	NA	NA	NA	2.8355	2.75545	1.60413	1.71772	0.0858473	1	Up	No Change
ENSG00000277020	NA	NA	NA	1.42638	2.75478	1.96926	1.39889	0.161846	1	Up	No Change
ENSG00000252874	NA	NA	NA	1.4571	2.75353	2.19785	1.25283	0.210268	1	Up	No Change
ENSG00000230914	NA	NA	NA	0.825878	2.75214	3.0034	0.91634	0.359489	1	Up	No Change
ENSG00000146021	KLHL3	kelch like family member 3	26249	1.20882	2.75175	2.35758	1.16719	0.243134	1	Up	No Change
ENSG00000264772	NA	NA	NA	1.54573	2.74785	2.36197	1.16337	0.24468	1	Up	No Change
ENSG00000260459	NA	NA	NA	1.93698	2.74499	1.85928	1.47637	0.139844	1	Up	No Change
ENSG00000188681	TEKT4P2	tektin 4 pseudogene 2	100132288	1.48529	2.74004	2.08471	1.31435	0.188729	1	Up	No Change
ENSG00000139865	TTC6	tetratricopeptide repeat domain 6	319089	0.909184	2.73979	2.42986	1.12755	0.25951	1	Up	No Change
ENSG00000135248	GARIN1B	golgi associated RAB2 interactor 1B	84691	0.827304	2.73969	2.6642	1.02833	0.303793	1	Up	No Change
ENSG00000286833	NA	NA	NA	2.22234	2.73526	1.65909	1.64865	0.0992186	1	Up	No Change
ENSG00000273369	NA	NA	NA	1.88838	2.72404	1.92617	1.41422	0.157296	1	Up	No Change
ENSG00000268750	NA	NA	NA	0.96419	2.72197	2.26799	1.20017	0.230075	1	Up	No Change
ENSG00000252782	RNU6-341P	RNA, U6 small nuclear 341, pseudogene	106481287	1.16645	2.71941	2.38806	1.13875	0.254807	1	Up	No Change
ENSG00000115085	ZAP70	zeta chain of T cell receptor associated protein kinase 70	7535	4.82832	2.70177	1.28726	2.09884	0.0358307	1	Up	No Change
ENSG00000230519	HMGB1P49	high mobility group box 1 pseudogene 49	100420013	1.03218	2.69997	2.54103	1.06255	0.287986	1	Up	No Change
ENSG00000151704	KCNJ1	potassium inwardly rectifying channel subfamily J member 1	3758	2.6711	2.69851	1.61664	1.66921	0.0950761	1	Up	No Change
ENSG00000213197	NA	NA	NA	0.808691	2.69819	2.97161	0.907988	0.363884	1	Up	No Change
ENSG00000222071	MIR1915	microRNA 1915	100302129	1.98765	2.69487	1.68336	1.60089	0.109402	1	Up	No Change
ENSG00000237522	NA	NA	NA	1.43822	2.69425	2.22132	1.21291	0.225165	1	Up	No Change
ENSG00000005981	ASB4	ankyrin repeat and SOCS box containing 4	51666	2.95905	2.69412	1.80232	1.49481	0.134965	1	Up	No Change
ENSG00000285545	NA	NA	NA	1.28086	2.69183	2.4982	1.07751	0.281253	1	Up	No Change
ENSG00000243056	EIF4EBP3	eukaryotic translation initiation factor 4E binding protein 3	8637	2.85781	2.68614	1.61873	1.65941	0.0970331	1	Up	No Change
ENSG00000268941	LINC01711	long intergenic non-protein coding RNA 1711	79160	1.62673	2.68467	2.35751	1.13878	0.254797	1	Up	No Change
ENSG00000279996	NA	NA	NA	1.11286	2.68072	2.94144	0.911364	0.362103	1	Up	No Change
ENSG00000233560	KRT8P39	keratin 8 pseudogene 39	100418781	4.91701	2.67803	1.07257	2.49684	0.0125306	1	Up	No Change
ENSG00000249700	SRD5A3-AS1	SRD5A3 antisense RNA 1	100506462	3.06976	2.67643	1.56203	1.71343	0.0866333	1	Up	No Change
ENSG00000224183	NA	NA	NA	2.58013	2.62185	1.52463	1.71966	0.085494	1	Up	No Change
ENSG00000275839	NA	NA	NA	2.07412	2.62046	1.72989	1.51481	0.12982	1	Up	No Change
ENSG00000286507	NA	NA	NA	2.87175	2.61965	1.59319	1.64428	0.100119	1	Up	No Change
ENSG00000249923	LINC02891	long intergenic non-protein coding RNA 2891	284865	1.63014	2.60066	1.89034	1.37576	0.168896	1	Up	No Change
ENSG00000265678	NA	NA	NA	5.24856	2.59538	1.08954	2.38209	0.0172148	1	Up	No Change
ENSG00000272862	NA	NA	NA	0.864193	2.59234	3.05818	0.847675	0.396619	1	Up	No Change
ENSG00000249846	LINC02021	long intergenic non-protein coding RNA 2021	105374104	4.53685	2.59021	1.45548	1.77963	0.0751366	1	Up	No Change
ENSG00000188536	HBA2	hemoglobin subunit alpha 2	3040	3.09588	2.58247	2.05779	1.25498	0.209487	1	Up	No Change
ENSG00000231829	NA	NA	NA	2.41609	2.57712	1.64322	1.56833	0.116803	1	Up	No Change
ENSG00000164035	EMCN	endomucin	51705	0.679222	2.57104	3.14677	0.817043	0.413904	1	Up	No Change
ENSG00000289623	LOC101929614	proline-rich receptor-like protein kinase PERK10	101929614	0.921995	2.55532	2.27789	1.12179	0.261952	1	Up	No Change
ENSG00000286448	NA	NA	NA	0.264341	2.55457	4.32422	0.59076	0.554681	1	Up	No Change
ENSG00000237861	NA	NA	NA	0.264341	2.55457	4.32422	0.59076	0.554681	1	Up	No Change
ENSG00000226443	NA	NA	NA	0.264341	2.55457	4.32422	0.59076	0.554681	1	Up	No Change
ENSG00000233411	NA	NA	NA	0.264341	2.55457	4.32422	0.59076	0.554681	1	Up	No Change
ENSG00000270462	NA	NA	NA	0.264341	2.55457	4.32422	0.59076	0.554681	1	Up	No Change
ENSG00000233741	RPL27P7	ribosomal protein L27 pseudogene 7	100129234	0.264341	2.55457	4.32422	0.59076	0.554681	1	Up	No Change
ENSG00000163364	LINC01116	long intergenic non-protein coding RNA 1116	375295	0.264341	2.55457	4.32422	0.59076	0.554681	1	Up	No Change
ENSG00000239311	NA	NA	NA	0.264341	2.55457	4.32422	0.59076	0.554681	1	Up	No Change
ENSG00000206645	NA	NA	NA	0.264341	2.55457	4.32422	0.59076	0.554681	1	Up	No Change
ENSG00000288952	NA	NA	NA	0.264341	2.55457	4.32422	0.59076	0.554681	1	Up	No Change
ENSG00000169836	TACR3	tachykinin receptor 3	6870	0.264341	2.55457	4.32422	0.59076	0.554681	1	Up	No Change
ENSG00000289170	NA	NA	NA	0.264341	2.55457	4.32422	0.59076	0.554681	1	Up	No Change
ENSG00000251993	RNA5SP227	RNA, 5S ribosomal pseudogene 227	100873485	0.264341	2.55457	4.32422	0.59076	0.554681	1	Up	No Change
ENSG00000253813	NA	NA	NA	0.264341	2.55457	4.32422	0.59076	0.554681	1	Up	No Change
ENSG00000253355	NA	NA	NA	0.264341	2.55457	4.32422	0.59076	0.554681	1	Up	No Change
ENSG00000253176	LOC100130612	TAF9 RNA polymerase II, TATA box binding protein (TBP)-associated factor, 32kDa pseudogene	100130612	0.264341	2.55457	4.32422	0.59076	0.554681	1	Up	No Change
ENSG00000254017	IGHEP2	immunoglobulin heavy constant epsilon P2 (pseudogene)	3499	0.264341	2.55457	4.32422	0.59076	0.554681	1	Up	No Change
ENSG00000252255	RNU2-35P	RNA, U2 small nuclear 35, pseudogene	106480212	0.264341	2.55457	4.32422	0.59076	0.554681	1	Up	No Change
ENSG00000248844	LINC02753	long intergenic non-protein coding RNA 2753	101928443	0.264341	2.55457	4.32422	0.59076	0.554681	1	Up	No Change
ENSG00000258788	NA	NA	NA	0.264341	2.55457	4.32422	0.59076	0.554681	1	Up	No Change
ENSG00000199461	NA	NA	NA	0.264341	2.55457	4.32422	0.59076	0.554681	1	Up	No Change
ENSG00000287809	NA	NA	NA	0.264341	2.55457	4.32422	0.59076	0.554681	1	Up	No Change
ENSG00000285367	NA	NA	NA	0.264341	2.55457	4.32422	0.59076	0.554681	1	Up	No Change
ENSG00000262700	LOC100421173	thyroid hormone receptor interactor 11 pseudogene	100421173	0.264341	2.55457	4.32422	0.59076	0.554681	1	Up	No Change
ENSG00000279300	NA	NA	NA	0.264341	2.55457	4.32422	0.59076	0.554681	1	Up	No Change
ENSG00000283758	PMIS2	PMIS2 transmembrane protein	111216276	0.264341	2.55457	4.32422	0.59076	0.554681	1	Up	No Change
ENSG00000187010	RHD	Rh blood group D antigen	6007	0.349722	2.55456	4.32422	0.590758	0.554683	1	Up	No Change
ENSG00000227962	NA	NA	NA	0.342246	2.55456	4.32422	0.590758	0.554683	1	Up	No Change
ENSG00000223631	NA	NA	NA	0.355608	2.55456	4.32422	0.590758	0.554683	1	Up	No Change
ENSG00000290072	NA	NA	NA	0.349722	2.55456	4.32422	0.590758	0.554683	1	Up	No Change
ENSG00000248719	NA	NA	NA	0.34161	2.55456	4.32422	0.590758	0.554683	1	Up	No Change
ENSG00000271234	NA	NA	NA	0.34118	2.55456	4.32422	0.590758	0.554683	1	Up	No Change
ENSG00000213754	KPNA4P1	KPNA4 pseudogene 1	100421109	0.34161	2.55456	4.32422	0.590758	0.554683	1	Up	No Change
ENSG00000108018	SORCS1	sortilin related VPS10 domain containing receptor 1	114815	0.349722	2.55456	4.32422	0.590758	0.554683	1	Up	No Change
ENSG00000259241	NA	NA	NA	0.34161	2.55456	4.32422	0.590758	0.554683	1	Up	No Change
ENSG00000166840	GLYATL1	glycine-N-acyltransferase like 1	92292	0.42015	2.55456	4.32422	0.590756	0.554684	1	Up	No Change
ENSG00000283265	NA	NA	NA	0.432844	2.55456	4.32422	0.590756	0.554684	1	Up	No Change
ENSG00000271959	NA	NA	NA	0.435102	2.55456	4.32422	0.590756	0.554684	1	Up	No Change
ENSG00000199530	NA	NA	NA	0.446875	2.55455	4.32422	0.590755	0.554684	1	Up	No Change
ENSG00000270828	NA	NA	NA	0.498055	2.55455	4.32422	0.590754	0.554685	1	Up	No Change
ENSG00000234261	NA	NA	NA	0.496148	2.55455	4.32422	0.590754	0.554685	1	Up	No Change
ENSG00000275898	NA	NA	NA	0.496148	2.55455	4.32422	0.590754	0.554685	1	Up	No Change
ENSG00000248909	NA	NA	NA	0.426497	2.55408	4.15788	0.614276	0.539033	1	Up	No Change
ENSG00000231128	NA	NA	NA	0.433513	2.554	4.13199	0.618106	0.536506	1	Up	No Change
ENSG00000283204	MIR4434	microRNA 4434	100616419	0.497419	2.55348	3.97452	0.642462	0.520573	1	Up	No Change
ENSG00000272514	CFAP206	cilia and flagella associated protein 206	154313	0.497419	2.55348	3.97452	0.642462	0.520573	1	Up	No Change
ENSG00000279537	NA	NA	NA	0.497419	2.55348	3.97452	0.642462	0.520573	1	Up	No Change
ENSG00000255165	NA	NA	NA	0.50313	2.55343	3.95943	0.644898	0.518994	1	Up	No Change
ENSG00000289990	NA	NA	NA	0.495717	2.55343	3.95805	0.645123	0.518848	1	Up	No Change
ENSG00000270031	NA	NA	NA	0.524779	2.55332	3.92879	0.649899	0.515757	1	Up	No Change
ENSG00000266667	NA	NA	NA	0.524111	2.55327	3.91626	0.651967	0.514423	1	Up	No Change
ENSG00000278034	MIR6731	microRNA 6731	102465437	0.588653	2.55256	3.73626	0.683185	0.49449	1	Up	No Change
ENSG00000276702	NA	NA	NA	0.693951	2.55222	3.66161	0.69702	0.48579	1	Up	No Change
ENSG00000109846	CRYAB	crystallin alpha B	1410	0.752288	2.55192	3.60071	0.708728	0.478493	1	Up	No Change
ENSG00000197859	ADAMTSL2	ADAMTS like 2	9719	0.833153	2.55151	3.5187	0.725129	0.468373	1	Up	No Change
ENSG00000185053	SGCZ	sarcoglycan zeta	137868	0.812205	2.55141	3.49943	0.729094	0.465944	1	Up	No Change
ENSG00000146839	ZAN	zonadhesin	7455	0.689653	2.54985	3.2395	0.787112	0.431216	1	Up	No Change
ENSG00000272417	NA	NA	NA	0.761642	2.54906	3.13091	0.814158	0.415555	1	Up	No Change
ENSG00000248751	NA	NA	NA	0.739762	2.54892	3.05767	0.833617	0.404497	1	Up	No Change
ENSG00000133636	NTS	neurotensin	4922	1.15285	2.54857	3.07003	0.830147	0.406456	1	Up	No Change
ENSG00000274918	NA	NA	NA	0.899635	2.54798	3.0014	0.848931	0.39592	1	Up	No Change
ENSG00000207047	SNORD51	small nucleolar RNA, C/D box 51	26798	1.11341	2.54637	2.83636	0.89776	0.369313	1	Up	No Change
ENSG00000269855	RNF225	ring finger protein 225	646862	0.691188	2.54575	2.73971	0.929207	0.352782	1	Up	No Change
ENSG00000241735	FABP5P3	fatty acid binding protein 5 pseudogene 3	220832	0.899268	2.54553	2.7622	0.921559	0.356759	1	Up	No Change
ENSG00000288079	NA	NA	NA	0.929469	2.54551	2.64579	0.962096	0.336001	1	Up	No Change
ENSG00000275263	NA	NA	NA	1.93775	2.54397	1.95467	1.30148	0.193094	1	Up	No Change
ENSG00000271871	NA	NA	NA	3.07624	2.54329	1.79208	1.41919	0.155844	1	Up	No Change
ENSG00000280207	NA	NA	NA	1.14082	2.54294	2.56892	0.989888	0.322229	1	Up	No Change
ENSG00000261147	NA	NA	NA	1.43044	2.54255	2.01701	1.26055	0.20747	1	Up	No Change
ENSG00000231369	NA	NA	NA	1.30846	2.54179	1.93108	1.31625	0.18809	1	Up	No Change
ENSG00000227473	TSSK5P	testis specific serine kinase 5, pseudogene	648630	1.62111	2.54174	2.23456	1.13747	0.255343	1	Up	No Change
ENSG00000273473	NA	NA	NA	1.6924	2.54104	2.45476	1.03515	0.300599	1	Up	No Change
ENSG00000261934	PCDHGA9	protocadherin gamma subfamily A, 9	56107	3.5069	2.53931	1.60159	1.58549	0.112854	1	Up	No Change
ENSG00000237903	NA	NA	NA	2.56762	2.53661	1.51944	1.66944	0.0950299	1	Up	No Change
ENSG00000157445	CACNA2D3	calcium voltage-gated channel auxiliary subunit alpha2delta 3	55799	2.19359	2.53496	1.83577	1.38087	0.167318	1	Up	No Change
ENSG00000269971	NA	NA	NA	1.4343	2.53482	2.19868	1.15289	0.248957	1	Up	No Change
ENSG00000272115	NA	NA	NA	1.36608	2.53238	2.06508	1.22628	0.220092	1	Up	No Change
ENSG00000229431	NA	NA	NA	5.17699	2.53228	1.03663	2.4428	0.014574	1	Up	No Change
ENSG00000272822	NA	NA	NA	1.68176	2.53116	2.05922	1.22918	0.219003	1	Up	No Change
ENSG00000244676	NA	NA	NA	1.39609	2.5306	2.21087	1.14462	0.252368	1	Up	No Change
ENSG00000162997	PRORSD1P	prolyl-tRNA synthetase associated domain containing 1, pseudogene	344405	2.0564	2.53047	1.7168	1.47395	0.140496	1	Up	No Change
ENSG00000288064	NA	NA	NA	0.259597	2.53032	4.32551	0.584975	0.558565	1	Up	No Change
ENSG00000164742	ADCY1	adenylate cyclase 1	107	0.259597	2.53032	4.32551	0.584975	0.558565	1	Up	No Change
ENSG00000231787	H2BP9	H2B histone pseudogene 9	115482691	0.259597	2.53032	4.32551	0.584975	0.558565	1	Up	No Change
ENSG00000255815	KRT8P11	keratin 8 pseudogene 11	347265	0.259597	2.53032	4.32551	0.584975	0.558565	1	Up	No Change
ENSG00000228573	NA	NA	NA	0.259597	2.53032	4.32551	0.584975	0.558565	1	Up	No Change
ENSG00000211797	TRAV17	T cell receptor alpha variable 17	28666	0.259597	2.53032	4.32551	0.584975	0.558565	1	Up	No Change
ENSG00000267627	NA	NA	NA	0.259597	2.53032	4.32551	0.584975	0.558565	1	Up	No Change
ENSG00000289931	NA	NA	NA	2.04335	2.53027	1.76792	1.43121	0.15237	1	Up	No Change
ENSG00000224910	LINC01766	long intergenic non-protein coding RNA 1766	102723617	0.415406	2.53	4.16598	0.6073	0.543652	1	Up	No Change
ENSG00000148053	NTRK2	neurotrophic receptor tyrosine kinase 2	4915	0.490112	2.52958	3.97162	0.636915	0.52418	1	Up	No Change
ENSG00000272076	NA	NA	NA	0.420687	2.52876	3.66232	0.690481	0.489892	1	Up	No Change
ENSG00000252010	SCARNA5	small Cajal body-specific RNA 5	677775	0.421117	2.52876	3.66106	0.690718	0.489743	1	Up	No Change
ENSG00000243410	NA	NA	NA	1.33193	2.52839	2.30213	1.09828	0.272083	1	Up	No Change
ENSG00000259358	NA	NA	NA	0.567381	2.5277	3.3582	0.752695	0.451633	1	Up	No Change
ENSG00000240793	NA	NA	NA	0.755655	2.527	3.20076	0.7895	0.42982	1	Up	No Change
ENSG00000186895	FGF3	fibroblast growth factor 3	2248	0.991091	2.52656	2.60281	0.970707	0.331694	1	Up	No Change
ENSG00000244731	C4A	complement C4A (Rodgers blood group)	720	1.48267	2.52625	2.26272	1.11647	0.264222	1	Up	No Change
ENSG00000269763	NA	NA	NA	0.849782	2.52616	3.03749	0.831661	0.4056	1	Up	No Change
ENSG00000230392	LOC101928336	uncharacterized LOC101928336	101928336	0.728901	2.5249	2.83859	0.889493	0.373738	1	Up	No Change
ENSG00000237418	NA	NA	NA	1.54617	2.52463	2.30894	1.09341	0.274212	1	Up	No Change
ENSG00000259066	NA	NA	NA	0.575735	2.52423	3.16046	0.798691	0.424469	1	Up	No Change
ENSG00000230002	ALMS1-IT1	ALMS1 intronic transcript 1	100874291	2.25868	2.52384	2.00805	1.25686	0.208804	1	Up	No Change
ENSG00000201793	RN7SKP9	RN7SK pseudogene 9	100873853	0.891315	2.52379	2.69527	0.936379	0.349078	1	Up	No Change
ENSG00000256299	NA	NA	NA	1.77794	2.52187	1.87464	1.34526	0.178542	1	Up	No Change
ENSG00000164220	F2RL2	coagulation factor II thrombin receptor like 2	2151	1.48828	2.52181	2.02405	1.24593	0.212791	1	Up	No Change
ENSG00000290474	NA	NA	NA	1.80947	2.51965	2.10642	1.19617	0.231629	1	Up	No Change
ENSG00000270392	PFN1P2	profilin 1 pseudogene 2	767846	0.9853	2.51919	2.66767	0.944343	0.344994	1	Up	No Change
ENSG00000275140	NA	NA	NA	1.04556	2.51915	2.72806	0.923422	0.355787	1	Up	No Change
ENSG00000257279	LOC100506551	uncharacterized LOC100506551	100506551	1.05353	2.51903	2.99438	0.841253	0.400206	1	Up	No Change
ENSG00000243759	ST13P15	ST13, Hsp70 interacting protein pseudogene 15	100422603	0.659078	2.51888	3.60293	0.69912	0.484477	1	Up	No Change
ENSG00000168367	LINC00917	long intergenic non-protein coding RNA 917	732275	1.67767	2.5185	2.24852	1.12007	0.262683	1	Up	No Change
ENSG00000245685	FRG1-DT	FRG1 divergent transcript	728339	3.25421	2.51827	1.40942	1.78674	0.0739792	1	Up	No Change
ENSG00000210176	NA	NA	NA	2.33488	2.51817	1.9161	1.31421	0.188774	1	Up	No Change
ENSG00000268392	NA	NA	NA	1.54725	2.51514	2.18523	1.15097	0.249745	1	Up	No Change
ENSG00000199961	SNORD1B	small nucleolar RNA, C/D box 1B	677849	1.11351	2.51506	2.23233	1.12666	0.259888	1	Up	No Change
ENSG00000138161	CUZD1	CUB and zona pellucida like domains 1	50624	0.649278	2.51449	2.7894	0.901446	0.367351	1	Up	No Change
ENSG00000259370	LOC105370854	uncharacterized LOC105370854	105370854	0.648848	2.51449	2.78997	0.90126	0.36745	1	Up	No Change
ENSG00000290925	NA	NA	NA	1.03715	2.51244	2.42036	1.03804	0.299249	1	Up	No Change
ENSG00000207607	MIR200A	microRNA 200a	406983	1.98569	2.5109	2.23745	1.12222	0.261771	1	Up	No Change
ENSG00000272691	NA	NA	NA	0.255871	2.51087	4.32657	0.580339	0.561686	1	Up	No Change
ENSG00000202119	RNU6-302P	RNA, U6 small nuclear 302, pseudogene	106479701	0.255871	2.51087	4.32657	0.580339	0.561686	1	Up	No Change
ENSG00000211695	TRGV9	T cell receptor gamma variable 9	6983	0.255871	2.51087	4.32657	0.580339	0.561686	1	Up	No Change
ENSG00000213539	NA	NA	NA	0.255871	2.51087	4.32657	0.580339	0.561686	1	Up	No Change
ENSG00000234026	NA	NA	NA	0.255871	2.51087	4.32657	0.580339	0.561686	1	Up	No Change
ENSG00000264785	NA	NA	NA	0.255871	2.51087	4.32657	0.580339	0.561686	1	Up	No Change
ENSG00000289485	LOC101927369	uncharacterized LOC101927369	101927369	0.255871	2.51087	4.32657	0.580339	0.561686	1	Up	No Change
ENSG00000272703	NA	NA	NA	0.255871	2.51087	4.32657	0.580339	0.561686	1	Up	No Change
ENSG00000223969	NA	NA	NA	0.333775	2.51087	4.32657	0.580336	0.561688	1	Up	No Change
ENSG00000201109	RNA5SP245	RNA, 5S ribosomal pseudogene 245	100873501	0.340122	2.51087	4.32657	0.580336	0.561688	1	Up	No Change
ENSG00000268400	STXBP2	syntaxin binding protein 2	6813	0.33314	2.51087	4.32657	0.580336	0.561688	1	Up	No Change
ENSG00000256282	LOC112268073	uncharacterized LOC112268073	112268073	0.410408	2.5107	4.18342	0.600154	0.548404	1	Up	No Change
ENSG00000261462	NA	NA	NA	0.41168	2.51069	4.17826	0.600894	0.547911	1	Up	No Change
ENSG00000253166	NA	NA	NA	0.41168	2.51069	4.17826	0.600894	0.547911	1	Up	No Change
ENSG00000277118	NA	NA	NA	0.426631	2.51064	4.13952	0.606506	0.544179	1	Up	No Change
ENSG00000272382	NA	NA	NA	0.489584	2.51042	3.97229	0.631983	0.527398	1	Up	No Change
ENSG00000247324	NA	NA	NA	0.489584	2.51042	3.97229	0.631983	0.527398	1	Up	No Change
ENSG00000243680	NA	NA	NA	0.424406	2.50992	3.66019	0.685734	0.492881	1	Up	No Change
ENSG00000248514	NA	NA	NA	0.565582	2.50938	3.405	0.736969	0.461141	1	Up	No Change
ENSG00000286035	NA	NA	NA	0.599891	2.50926	3.3546	0.748004	0.454458	1	Up	No Change
ENSG00000134193	REG4	regenerating family member 4	83998	0.824682	2.50872	3.1613	0.793573	0.427444	1	Up	No Change
ENSG00000263883	EEF1DP7	eukaryotic translation elongation factor 1 delta pseudogene 7	100422656	0.495358	2.50868	3.14408	0.797907	0.424925	1	Up	No Change
ENSG00000258731	DDHD1-DT	DDHD1 divergent transcript	101927620	0.579785	2.50838	3.04981	0.822468	0.41081	1	Up	No Change
ENSG00000221598	MIR1249	microRNA 1249	100302149	0.740206	2.50776	2.88547	0.869099	0.384793	1	Up	No Change
ENSG00000188000	OR7D2	olfactory receptor family 7 subfamily D member 2	162998	1.82284	2.50773	1.91755	1.30778	0.190949	1	Up	No Change
ENSG00000277369	NA	NA	NA	2.49278	2.50772	1.91949	1.30645	0.191401	1	Up	No Change
ENSG00000163762	TM4SF18	transmembrane 4 L six family member 18	116441	7.7149	2.50664	1.62824	1.53948	0.123688	1	Up	No Change
ENSG00000225900	NA	NA	NA	1.09006	2.50649	2.62146	0.956141	0.339001	1	Up	No Change
ENSG00000226548	NA	NA	NA	0.254852	2.50571	4.32685	0.579107	0.562517	1	Up	No Change
ENSG00000248968	NA	NA	NA	0.254852	2.50571	4.32685	0.579107	0.562517	1	Up	No Change
ENSG00000218265	RPS4XP7	ribosomal protein S4X pseudogene 7	442162	0.254852	2.50571	4.32685	0.579107	0.562517	1	Up	No Change
ENSG00000275963	NA	NA	NA	0.254852	2.50571	4.32685	0.579107	0.562517	1	Up	No Change
ENSG00000287338	LOC107985323	uncharacterized LOC107985323	107985323	0.339103	2.5057	4.32685	0.579105	0.562518	1	Up	No Change
ENSG00000228040	NA	NA	NA	0.346119	2.5057	4.32685	0.579105	0.562518	1	Up	No Change
ENSG00000236972	NA	NA	NA	0.332757	2.5057	4.32685	0.579105	0.562518	1	Up	No Change
ENSG00000289027	NA	NA	NA	0.423355	2.50554	4.1485	0.603963	0.545868	1	Up	No Change
ENSG00000255222	NA	NA	NA	0.425612	2.50554	4.14272	0.604804	0.545309	1	Up	No Change
ENSG00000249363	NA	NA	NA	1.06605	2.50541	2.45129	1.02208	0.306745	1	Up	No Change
ENSG00000266826	IGBP1P2	immunoglobulin (CD79A) binding protein 1 pseudogene 2	645545	0.485368	2.50538	3.98357	0.628927	0.529397	1	Up	No Change
ENSG00000237786	NA	NA	NA	0.409595	2.50504	3.69399	0.678139	0.497684	1	Up	No Change
ENSG00000213985	NA	NA	NA	0.408959	2.50504	3.69169	0.678562	0.497415	1	Up	No Change
ENSG00000267501	NA	NA	NA	0.970996	2.50494	2.67295	0.937148	0.348683	1	Up	No Change
ENSG00000236447	NA	NA	NA	0.681753	2.50493	3.62228	0.691534	0.48923	1	Up	No Change
ENSG00000266922	NA	NA	NA	1.15119	2.50461	2.08663	1.20031	0.230018	1	Up	No Change
ENSG00000261863	LINC01996	long intergenic non-protein coding RNA 1996	400568	0.649307	2.50438	3.29462	0.760142	0.447169	1	Up	No Change
ENSG00000243730	NA	NA	NA	0.662143	2.50437	3.29135	0.760894	0.44672	1	Up	No Change
ENSG00000237481	NA	NA	NA	1.13439	2.50391	2.21925	1.12827	0.259206	1	Up	No Change
ENSG00000289317	NA	NA	NA	1.12902	2.50276	2.7108	0.923255	0.355874	1	Up	No Change
ENSG00000166920	C15orf48	chromosome 15 open reading frame 48	84419	1.1565	2.50141	2.424	1.03193	0.302103	1	Up	No Change
ENSG00000212163	NA	NA	NA	1.62787	2.50002	2.11166	1.18391	0.236449	1	Up	No Change
ENSG00000127377	CRYGN	crystallin gamma N	155051	0.658755	2.49904	3.12772	0.798996	0.424293	1	Up	No Change
ENSG00000229195	NA	NA	NA	1.11932	2.49861	2.39808	1.04192	0.297448	1	Up	No Change
ENSG00000267041	ZNF850	zinc finger protein 850	342892	12.3362	2.4985	1.54947	1.61249	0.106856	1	Up	No Change
ENSG00000261019	NA	NA	NA	1.75278	2.49692	1.98945	1.25508	0.20945	1	Up	No Change
ENSG00000267122	LOC124904611	uncharacterized LOC124904611	124904611	4.23311	2.49431	1.18564	2.10377	0.0353984	1	Up	No Change
ENSG00000272914	NA	NA	NA	2.06087	2.49356	1.70475	1.46272	0.143545	1	Up	No Change
ENSG00000154898	NA	NA	NA	4.43885	2.49315	1.13001	2.20632	0.0273619	1	Up	No Change
ENSG00000285584	NA	NA	NA	1.64845	2.49295	2.18686	1.13997	0.2543	1	Up	No Change
ENSG00000134538	SLCO1B1	solute carrier organic anion transporter family member 1B1	10599	2.50026	2.49233	1.75345	1.42139	0.155205	1	Up	No Change
ENSG00000243749	TMEM35B	transmembrane protein 35B	100506144	1.06507	2.49209	2.3047	1.08131	0.279559	1	Up	No Change
ENSG00000099834	CDHR5	cadherin related family member 5	53841	1.75861	2.48722	1.96843	1.26356	0.206389	1	Up	No Change
ENSG00000234946	NA	NA	NA	0.336506	2.48594	3.90739	0.636216	0.524635	1	Up	No Change
ENSG00000289276	NA	NA	NA	0.635319	2.48585	3.29927	0.753455	0.451176	1	Up	No Change
ENSG00000250746	LOC100288073	heat shock protein family A (Hsp70) member 5 pseudogene	100288073	0.427773	2.48585	3.24861	0.765202	0.444151	1	Up	No Change
ENSG00000242659	NA	NA	NA	0.497533	2.48582	3.12532	0.79538	0.426393	1	Up	No Change
ENSG00000250940	NA	NA	NA	0.510896	2.48581	3.12548	0.795337	0.426417	1	Up	No Change
ENSG00000131484	NA	NA	NA	0.6654	2.48577	2.97403	0.835826	0.403253	1	Up	No Change
ENSG00000227953	NA	NA	NA	0.679464	2.48574	2.8719	0.865541	0.386742	1	Up	No Change
ENSG00000186628	FSD2	fibronectin type III and SPRY domain containing 2	123722	0.79284	2.48574	2.87892	0.863428	0.387902	1	Up	No Change
ENSG00000233237	LINC00472	long intergenic non-protein coding RNA 472	79940	0.721927	2.48557	2.47402	1.00467	0.315055	1	Up	No Change
ENSG00000019549	SNAI2	snail family transcriptional repressor 2	6591	1.34065	2.48537	2.18977	1.13499	0.256379	1	Up	No Change
ENSG00000213036	NA	NA	NA	1.00934	2.48163	2.51746	0.985767	0.324247	1	Up	No Change
ENSG00000244061	NA	NA	NA	0.567436	2.48102	3.40354	0.728954	0.46603	1	Up	No Change
ENSG00000154330	PGM5	phosphoglucomutase 5	5239	0.595926	2.48102	3.39812	0.730117	0.465319	1	Up	No Change
ENSG00000130433	CACNG6	calcium voltage-gated channel auxiliary subunit gamma 6	59285	0.678379	2.48091	3.66475	0.676967	0.498427	1	Up	No Change
ENSG00000187918	OR51I2	olfactory receptor family 51 subfamily I member 2	390064	0.600746	2.48089	3.74591	0.662294	0.507783	1	Up	No Change
ENSG00000166220	TBATA	thymus, brain and testes associated	219793	0.518021	2.48083	3.94171	0.629378	0.529102	1	Up	No Change
ENSG00000270133	NA	NA	NA	0.509877	2.48082	3.94849	0.628297	0.52981	1	Up	No Change
ENSG00000252153	MIR2278	microRNA 2278	100313780	0.497183	2.48082	3.9707	0.624781	0.532115	1	Up	No Change
ENSG00000271360	USP6NL-AS1	USP6NL antisense RNA 1	107984208	0.481484	2.48081	3.99382	0.621163	0.534492	1	Up	No Change
ENSG00000207773	MIR642A	microRNA 642a	693227	0.412756	2.48076	4.2	0.590658	0.55475	1	Up	No Change
ENSG00000234145	NAP1L4P3	nucleosome assembly protein 1 like 4 pseudogene 3	730174	0.412263	2.48076	4.20373	0.590133	0.555102	1	Up	No Change
ENSG00000274554	NA	NA	NA	0.405281	2.48075	4.22733	0.586838	0.557313	1	Up	No Change
ENSG00000233018	NA	NA	NA	0.250107	2.48075	4.32823	0.573155	0.56654	1	Up	No Change
ENSG00000227070	NA	NA	NA	0.250107	2.48075	4.32823	0.573155	0.56654	1	Up	No Change
ENSG00000280878	NA	NA	NA	0.250107	2.48075	4.32823	0.573155	0.56654	1	Up	No Change
ENSG00000212246	RNU6-360P	RNA, U6 small nuclear 360, pseudogene	106479726	0.250107	2.48075	4.32823	0.573155	0.56654	1	Up	No Change
ENSG00000228028	NA	NA	NA	0.250107	2.48075	4.32823	0.573155	0.56654	1	Up	No Change
ENSG00000241535	NA	NA	NA	0.250107	2.48075	4.32823	0.573155	0.56654	1	Up	No Change
ENSG00000288781	LOC105377378	uncharacterized LOC105377378	105377378	0.250107	2.48075	4.32823	0.573155	0.56654	1	Up	No Change
ENSG00000289849	NA	NA	NA	0.250107	2.48075	4.32823	0.573155	0.56654	1	Up	No Change
ENSG00000289999	NA	NA	NA	0.250107	2.48075	4.32823	0.573155	0.56654	1	Up	No Change
ENSG00000250127	LINC02108	long intergenic non-protein coding RNA 2108	101928600	0.250107	2.48075	4.32823	0.573155	0.56654	1	Up	No Change
ENSG00000261535	NA	NA	NA	0.250107	2.48075	4.32823	0.573155	0.56654	1	Up	No Change
ENSG00000287829	NA	NA	NA	0.250107	2.48075	4.32823	0.573155	0.56654	1	Up	No Change
ENSG00000001626	CFTR	CF transmembrane conductance regulator	1080	0.250107	2.48075	4.32823	0.573155	0.56654	1	Up	No Change
ENSG00000235071	LOC100132857	heat shock protein 90 alpha family class B member 1 pseudogene	100132857	0.250107	2.48075	4.32823	0.573155	0.56654	1	Up	No Change
ENSG00000290714	NA	NA	NA	0.250107	2.48075	4.32823	0.573155	0.56654	1	Up	No Change
ENSG00000253720	NA	NA	NA	0.250107	2.48075	4.32823	0.573155	0.56654	1	Up	No Change
ENSG00000290230	NA	NA	NA	0.250107	2.48075	4.32823	0.573155	0.56654	1	Up	No Change
ENSG00000120215	MLANA	melan-A	2315	0.250107	2.48075	4.32823	0.573155	0.56654	1	Up	No Change
ENSG00000290559	NA	NA	NA	0.250107	2.48075	4.32823	0.573155	0.56654	1	Up	No Change
ENSG00000201279	NA	NA	NA	0.250107	2.48075	4.32823	0.573155	0.56654	1	Up	No Change
ENSG00000254850	NA	NA	NA	0.250107	2.48075	4.32823	0.573155	0.56654	1	Up	No Change
ENSG00000107562	CXCL12	C-X-C motif chemokine ligand 12	6387	0.250107	2.48075	4.32823	0.573155	0.56654	1	Up	No Change
ENSG00000211800	TRAV20	T cell receptor alpha variable 20	28663	0.250107	2.48075	4.32823	0.573155	0.56654	1	Up	No Change
ENSG00000283423	NA	NA	NA	0.250107	2.48075	4.32823	0.573155	0.56654	1	Up	No Change
ENSG00000260914	NA	NA	NA	0.250107	2.48075	4.32823	0.573155	0.56654	1	Up	No Change
ENSG00000200893	RNU6-944P	RNA, U6 small nuclear 944, pseudogene	106479983	0.250107	2.48075	4.32823	0.573155	0.56654	1	Up	No Change
ENSG00000264148	NA	NA	NA	0.250107	2.48075	4.32823	0.573155	0.56654	1	Up	No Change
ENSG00000239932	RN7SL606P	RNA, 7SL, cytoplasmic 606, pseudogene	106479443	0.250107	2.48075	4.32823	0.573155	0.56654	1	Up	No Change
ENSG00000267117	NA	NA	NA	0.250107	2.48075	4.32823	0.573155	0.56654	1	Up	No Change
ENSG00000235974	NA	NA	NA	0.250107	2.48075	4.32823	0.573155	0.56654	1	Up	No Change
ENSG00000279345	NA	NA	NA	0.250107	2.48075	4.32823	0.573155	0.56654	1	Up	No Change
ENSG00000286144	NA	NA	NA	0.250107	2.48075	4.32823	0.573155	0.56654	1	Up	No Change
ENSG00000289120	NA	NA	NA	0.250107	2.48075	4.32823	0.573155	0.56654	1	Up	No Change
ENSG00000233002	NA	NA	NA	0.615175	2.48074	4.24628	0.584215	0.559076	1	Up	No Change
ENSG00000282418	NA	NA	NA	0.335488	2.48074	4.32823	0.573153	0.566541	1	Up	No Change
ENSG00000227890	PSMA2P3	proteasome subunit alpha 2 pseudogene 3	79055	0.326946	2.48074	4.32823	0.573153	0.566541	1	Up	No Change
ENSG00000249277	SLIRPP2	SLIRP. pseudogene 2	100913179	0.341374	2.48074	4.32823	0.573153	0.566541	1	Up	No Change
ENSG00000248174	LINC02268	long intergenic non-protein coding RNA 2268	101928509	0.327376	2.48074	4.32823	0.573153	0.566541	1	Up	No Change
ENSG00000240869	NA	NA	NA	0.334359	2.48074	4.32823	0.573153	0.566541	1	Up	No Change
ENSG00000266619	MIR4642	microRNA 4642	100616352	0.334359	2.48074	4.32823	0.573153	0.566541	1	Up	No Change
ENSG00000223189	RNU6-177P	RNA, U6 small nuclear 177, pseudogene	106481232	0.326946	2.48074	4.32823	0.573153	0.566541	1	Up	No Change
ENSG00000286242	NA	NA	NA	0.41861	2.48073	4.32823	0.573151	0.566543	1	Up	No Change
ENSG00000184616	SPDYE12	speedy/RINGO cell cycle regulator family member E12	100101268	0.420868	2.48073	4.32823	0.573151	0.566543	1	Up	No Change
ENSG00000264160	MIR4762	microRNA 4762	100616253	0.432641	2.48073	4.32823	0.57315	0.566543	1	Up	No Change
ENSG00000185610	DBX2	developing brain homeobox 2	440097	0.480623	2.48072	4.32823	0.57315	0.566543	1	Up	No Change
ENSG00000250325	NA	NA	NA	0.483821	2.48072	4.32823	0.57315	0.566543	1	Up	No Change
ENSG00000228718	NA	NA	NA	0.483821	2.48072	4.32823	0.57315	0.566543	1	Up	No Change
ENSG00000268518	NA	NA	NA	0.483821	2.48072	4.32823	0.57315	0.566543	1	Up	No Change
ENSG00000137809	ITGA11	integrin subunit alpha 11	22801	0.988403	2.48045	2.68503	0.92381	0.355585	1	Up	No Change
ENSG00000227877	MRLN	myoregulin	100507027	0.568071	2.4804	3.70103	0.670193	0.502735	1	Up	No Change
ENSG00000250615	NA	NA	NA	0.811548	2.47914	3.02334	0.820002	0.412215	1	Up	No Change
ENSG00000255236	CHKA-DT	CHKA divergent transcript	105369362	0.712471	2.47895	3.08627	0.803219	0.421848	1	Up	No Change
ENSG00000289175	NA	NA	NA	0.636063	2.47874	3.16185	0.783954	0.433067	1	Up	No Change
ENSG00000274600	RIMBP3B	RIMS binding protein 3B	440804	2.03848	2.47714	2.04602	1.21071	0.226006	1	Up	No Change
ENSG00000271826	PLS3-AS1	PLS3 antisense RNA 1	101927352	2.87492	2.47421	1.82994	1.35207	0.176352	1	Up	No Change
ENSG00000259589	NA	NA	NA	0.949093	2.47205	2.48182	0.996063	0.31922	1	Up	No Change
ENSG00000272508	NA	NA	NA	1.33856	2.47085	2.65075	0.932134	0.351267	1	Up	No Change
ENSG00000278616	NA	NA	NA	1.24049	2.4707	2.22436	1.11075	0.266678	1	Up	No Change
ENSG00000220867	HSPE1P26	heat shock protein family E (Hsp10) member 1 pseudogene 26	106481677	0.906104	2.47027	2.75235	0.897511	0.369447	1	Up	No Change
ENSG00000280036	NA	NA	NA	1.189	2.46967	2.40879	1.02527	0.305234	1	Up	No Change
ENSG00000290021	NA	NA	NA	1.12452	2.46919	2.51908	0.980194	0.32699	1	Up	No Change
ENSG00000261529	NA	NA	NA	0.785584	2.46881	3.08053	0.801423	0.422887	1	Up	No Change
ENSG00000253596	NA	NA	NA	1.06155	2.46836	2.75112	0.89722	0.369602	1	Up	No Change
ENSG00000263400	TMEM220-AS1	TMEM220 antisense RNA 1	101101775	0.649219	2.46772	2.99496	0.823958	0.409963	1	Up	No Change
ENSG00000279981	NA	NA	NA	0.811772	2.4677	3.00533	0.821107	0.411585	1	Up	No Change
ENSG00000214465	NA	NA	NA	0.754037	2.46745	3.12524	0.789522	0.429807	1	Up	No Change
ENSG00000225531	NA	NA	NA	0.487954	2.46738	3.16304	0.780064	0.435353	1	Up	No Change
ENSG00000232716	LOC100133252	zinc finger protein 131 pseudogene	100133252	0.632884	2.46726	3.2259	0.764827	0.444375	1	Up	No Change
ENSG00000157103	SLC6A1	solute carrier family 6 member 1	6529	0.709497	2.46724	3.23075	0.763675	0.445061	1	Up	No Change
ENSG00000267222	NA	NA	NA	0.478982	2.46677	3.54093	0.696646	0.486024	1	Up	No Change
ENSG00000237766	GGTA2P	glycoprotein alpha-galactosyltransferase 2, pseudogene	121328	0.403209	2.4661	4.20685	0.58621	0.557735	1	Up	No Change
ENSG00000151067	CACNA1C	calcium voltage-gated channel subunit alpha1 C	775	1.31259	2.46605	2.38382	1.0345	0.300905	1	Up	No Change
ENSG00000279638	NA	NA	NA	0.2474	2.46602	4.32906	0.569645	0.568919	1	Up	No Change
ENSG00000184647	PRSS55	serine protease 55	203074	0.2474	2.46602	4.32906	0.569645	0.568919	1	Up	No Change
ENSG00000188959	C9orf152	chromosome 9 open reading frame 152	401546	0.2474	2.46602	4.32906	0.569645	0.568919	1	Up	No Change
ENSG00000260919	NA	NA	NA	0.2474	2.46602	4.32906	0.569645	0.568919	1	Up	No Change
ENSG00000140368	PSTPIP1	proline-serine-threonine phosphatase interacting protein 1	9051	0.2474	2.46602	4.32906	0.569645	0.568919	1	Up	No Change
ENSG00000132915	PDE6A	phosphodiesterase 6A	5145	0.331652	2.46601	4.32906	0.569642	0.56892	1	Up	No Change
ENSG00000281756	C2-AS1	C2 antisense RNA 1	102060414	0.338667	2.46601	4.32906	0.569642	0.56892	1	Up	No Change
ENSG00000277531	PNMA8C	PNMA family member 8C	110806277	0.331652	2.46601	4.32906	0.569642	0.56892	1	Up	No Change
ENSG00000263326	NA	NA	NA	1.98865	2.46583	1.71434	1.43835	0.150334	1	Up	No Change
ENSG00000269843	NA	NA	NA	0.919869	2.46432	2.69261	0.915216	0.360078	1	Up	No Change
ENSG00000273384	NA	NA	NA	1.07542	2.46409	2.74081	0.899038	0.368633	1	Up	No Change
ENSG00000066336	SPI1	Spi-1 proto-oncogene	6688	0.907062	2.46403	2.75746	0.893588	0.371542	1	Up	No Change
ENSG00000223935	NA	NA	NA	0.887781	2.46375	2.8245	0.872278	0.383057	1	Up	No Change
ENSG00000289923	NA	NA	NA	0.802357	2.46352	2.88616	0.853564	0.393346	1	Up	No Change
ENSG00000285190	NA	NA	NA	4.21868	2.46216	1.30395	1.88823	0.0589944	1	Up	No Change
ENSG00000229588	LOC112268276	uncharacterized LOC112268276	112268276	0.869617	2.46211	3.38938	0.726419	0.467582	1	Up	No Change
ENSG00000265443	NA	NA	NA	0.506151	2.4619	3.49004	0.705409	0.480556	1	Up	No Change
ENSG00000289488	NA	NA	NA	0.415553	2.46157	3.6732	0.670144	0.502766	1	Up	No Change
ENSG00000237921	NA	NA	NA	0.428915	2.46091	4.14084	0.594304	0.552309	1	Up	No Change
ENSG00000253666	NA	NA	NA	0.414884	2.46087	4.17581	0.589317	0.555649	1	Up	No Change
ENSG00000289865	NA	NA	NA	0.400919	2.46083	4.21568	0.583732	0.5594	1	Up	No Change
ENSG00000224255	PDCL3P6	PDCL3 pseudogene 6	100419023	0.246382	2.46073	4.32935	0.568382	0.569776	1	Up	No Change
ENSG00000224138	NA	NA	NA	0.246382	2.46073	4.32935	0.568382	0.569776	1	Up	No Change
ENSG00000231616	LOC124900638	uncharacterized LOC124900638	124900638	0.246382	2.46073	4.32935	0.568382	0.569776	1	Up	No Change
ENSG00000267741	NA	NA	NA	0.246382	2.46073	4.32935	0.568382	0.569776	1	Up	No Change
ENSG00000167641	PPP1R14A	protein phosphatase 1 regulatory inhibitor subunit 14A	94274	0.246382	2.46073	4.32935	0.568382	0.569776	1	Up	No Change
ENSG00000265996	MIR3671	microRNA 3671	100500854	0.331762	2.46072	4.32935	0.56838	0.569777	1	Up	No Change
ENSG00000201778	NA	NA	NA	0.324286	2.46072	4.32935	0.56838	0.569777	1	Up	No Change
ENSG00000257175	NA	NA	NA	0.330633	2.46072	4.32935	0.56838	0.569777	1	Up	No Change
ENSG00000241185	NA	NA	NA	0.330633	2.46072	4.32935	0.56838	0.569777	1	Up	No Change
ENSG00000178803	ADORA2A-AS1	ADORA2A antisense RNA 1	646023	0.32365	2.46072	4.32935	0.56838	0.569777	1	Up	No Change
ENSG00000255306	NA	NA	NA	0.959048	2.46037	2.7469	0.895688	0.370419	1	Up	No Change
ENSG00000287805	NA	NA	NA	0.868035	2.46005	2.7973	0.879438	0.379164	1	Up	No Change
ENSG00000279685	MAPT-IT1	MAPT intronic transcript 1	100130148	0.827496	2.45852	3.09661	0.79394	0.427231	1	Up	No Change
ENSG00000007350	TKTL1	transketolase like 1	8277	0.977152	2.45038	2.37445	1.03198	0.302081	1	Up	No Change
ENSG00000290594	NA	NA	NA	2.10215	2.44977	1.72825	1.41749	0.156341	1	Up	No Change
ENSG00000276651	NA	NA	NA	0.887683	2.44695	2.70549	0.904438	0.365763	1	Up	No Change
ENSG00000196114	NA	NA	NA	0.593725	2.44326	3.3274	0.734286	0.462774	1	Up	No Change
ENSG00000253739	RNU6-323P	RNA, U6 small nuclear 323, pseudogene	106481281	1.73575	2.44289	1.84965	1.32074	0.186589	1	Up	No Change
ENSG00000260999	NA	NA	NA	0.632178	2.44195	3.69342	0.661163	0.508508	1	Up	No Change
ENSG00000260091	NA	NA	NA	0.404176	2.44192	3.7067	0.658786	0.510033	1	Up	No Change
ENSG00000235419	NA	NA	NA	0.242656	2.44047	4.33051	0.563552	0.573059	1	Up	No Change
ENSG00000285614	NA	NA	NA	0.242656	2.44047	4.33051	0.563552	0.573059	1	Up	No Change
ENSG00000187950	OVCH1	ovochymase 1	341350	0.242656	2.44047	4.33051	0.563552	0.573059	1	Up	No Change
ENSG00000289332	NA	NA	NA	0.242656	2.44047	4.33051	0.563552	0.573059	1	Up	No Change
ENSG00000259522	NA	NA	NA	0.242656	2.44047	4.33051	0.563552	0.573059	1	Up	No Change
ENSG00000259162	NA	NA	NA	0.242656	2.44047	4.33051	0.563552	0.573059	1	Up	No Change
ENSG00000249096	NA	NA	NA	0.319494	2.44046	4.33051	0.56355	0.57306	1	Up	No Change
ENSG00000242170	RN7SL329P	RNA, 7SL, cytoplasmic 329, pseudogene	106479343	0.32056	2.44046	4.33051	0.56355	0.57306	1	Up	No Change
ENSG00000253358	NA	NA	NA	0.319494	2.44046	4.33051	0.56355	0.57306	1	Up	No Change
ENSG00000291144	NA	NA	NA	0.319494	2.44046	4.33051	0.56355	0.57306	1	Up	No Change
ENSG00000129009	ISLR	immunoglobulin superfamily containing leucine rich repeat	3671	1.30932	2.43159	2.55232	0.952697	0.340744	1	Up	No Change
ENSG00000288890	NA	NA	NA	5.19392	2.43078	1.23905	1.9618	0.0497857	1	Up	No Change
ENSG00000223023	NA	NA	NA	1.08202	2.43055	2.62633	0.925455	0.354729	1	Up	No Change
ENSG00000228008	NA	NA	NA	1.12959	2.43013	2.65737	0.914488	0.36046	1	Up	No Change
ENSG00000284709	NA	NA	NA	1.19329	2.42985	2.67971	0.906758	0.364535	1	Up	No Change
ENSG00000147100	SLC16A2	solute carrier family 16 member 2	6567	1.96602	2.42965	1.78748	1.35926	0.174063	1	Up	No Change
ENSG00000124343	XG	Xg glycoprotein (Xg blood group)	7499	1.00519	2.42918	2.32633	1.04421	0.296388	1	Up	No Change
ENSG00000227725	NA	NA	NA	0.640573	2.42903	2.74773	0.884015	0.376688	1	Up	No Change
ENSG00000278156	TSC22D1-AS1	TSC22D1 antisense RNA 1	641467	3.52825	2.42756	1.39214	1.74376	0.0812007	1	Up	No Change
ENSG00000163915	IGF2BP2-AS1	IGF2BP2 antisense RNA 1	646600	0.738759	2.42531	3.14824	0.77037	0.441081	1	Up	No Change
ENSG00000260532	NA	NA	NA	0.796352	2.42503	3.18488	0.761421	0.446406	1	Up	No Change
ENSG00000271382	NA	NA	NA	0.67382	2.42449	3.26513	0.742541	0.45776	1	Up	No Change
ENSG00000278418	MIR6512	microRNA 6512	102465255	0.645791	2.42403	3.33651	0.726518	0.467521	1	Up	No Change
ENSG00000100249	C22orf31	chromosome 22 open reading frame 31	25770	0.557387	2.42354	3.42004	0.70863	0.478554	1	Up	No Change
ENSG00000207109	SNORD38C	small nucleolar RNA, C/D box 38C	109617024	0.864062	2.4234	3.44428	0.703602	0.481681	1	Up	No Change
ENSG00000230174	LINC01149	long intergenic non-protein coding RNA 1149	101929111	0.82848	2.42317	3.48563	0.69519	0.486936	1	Up	No Change
ENSG00000238055	NA	NA	NA	0.662444	2.42259	3.60206	0.672556	0.50123	1	Up	No Change
ENSG00000076344	RGS11	regulator of G protein signaling 11	8786	0.576001	2.42186	3.76409	0.643412	0.519957	1	Up	No Change
ENSG00000116147	TNR	tenascin R	7143	0.91294	2.42182	3.77106	0.642212	0.520735	1	Up	No Change
ENSG00000147127	RAB41	RAB41, member RAS oncogene family	347517	0.54864	2.42139	3.8803	0.624023	0.532613	1	Up	No Change
ENSG00000182477	OR2B8P	olfactory receptor family 2 subfamily B member 8 pseudogene	65944	0.477987	2.42089	4.02127	0.60202	0.547161	1	Up	No Change
ENSG00000263715	CRHR1	corticotropin releasing hormone receptor 1	1394	0.471577	2.42082	4.04052	0.599136	0.549083	1	Up	No Change
ENSG00000286234	NA	NA	NA	0.401579	2.42021	4.23762	0.571126	0.567914	1	Up	No Change
ENSG00000136449	MYCBPAP	MYCBP associated protein	84073	0.603997	2.42011	4.27	0.56677	0.570871	1	Up	No Change
ENSG00000279484	NA	NA	NA	0.58045	2.41997	4.31829	0.560401	0.575206	1	Up	No Change
ENSG00000235097	LINC00330	long intergenic non-protein coding RNA 330	144817	0.58045	2.41997	4.31829	0.560401	0.575206	1	Up	No Change
ENSG00000222370	SNORA36B	small nucleolar RNA, H/ACA box 36B	677818	0.23893	2.41997	4.33169	0.558666	0.57639	1	Up	No Change
ENSG00000271917	NA	NA	NA	0.23893	2.41997	4.33169	0.558666	0.57639	1	Up	No Change
ENSG00000228528	LOC101927383	uncharacterized LOC101927383	101927383	0.23893	2.41997	4.33169	0.558666	0.57639	1	Up	No Change
ENSG00000243029	RN7SL635P	RNA, 7SL, cytoplasmic 635, pseudogene	106479454	0.23893	2.41997	4.33169	0.558666	0.57639	1	Up	No Change
ENSG00000115263	GCG	glucagon	2641	0.23893	2.41997	4.33169	0.558666	0.57639	1	Up	No Change
ENSG00000244384	RN7SL359P	RNA, 7SL, cytoplasmic 359, pseudogene	106479354	0.23893	2.41997	4.33169	0.558666	0.57639	1	Up	No Change
ENSG00000273123	NA	NA	NA	0.23893	2.41997	4.33169	0.558666	0.57639	1	Up	No Change
ENSG00000154274	C4orf19	chromosome 4 open reading frame 19	55286	0.23893	2.41997	4.33169	0.558666	0.57639	1	Up	No Change
ENSG00000250292	NA	NA	NA	0.23893	2.41997	4.33169	0.558666	0.57639	1	Up	No Change
ENSG00000272588	NA	NA	NA	0.23893	2.41997	4.33169	0.558666	0.57639	1	Up	No Change
ENSG00000288785	NA	NA	NA	0.23893	2.41997	4.33169	0.558666	0.57639	1	Up	No Change
ENSG00000249064	KRT18P25	keratin 18 pseudogene 25	391647	0.23893	2.41997	4.33169	0.558666	0.57639	1	Up	No Change
ENSG00000207956	MIR579	microRNA 579	693164	0.23893	2.41997	4.33169	0.558666	0.57639	1	Up	No Change
ENSG00000288799	NA	NA	NA	0.23893	2.41997	4.33169	0.558666	0.57639	1	Up	No Change
ENSG00000178722	C5orf64	chromosome 5 putative open reading frame 64	285668	0.23893	2.41997	4.33169	0.558666	0.57639	1	Up	No Change
ENSG00000224583	NA	NA	NA	0.23893	2.41997	4.33169	0.558666	0.57639	1	Up	No Change
ENSG00000213791	RPS5P5	RPS5 pseudogene 5	340443	0.23893	2.41997	4.33169	0.558666	0.57639	1	Up	No Change
ENSG00000272128	NA	NA	NA	0.23893	2.41997	4.33169	0.558666	0.57639	1	Up	No Change
ENSG00000230815	NA	NA	NA	0.23893	2.41997	4.33169	0.558666	0.57639	1	Up	No Change
ENSG00000251697	RN7SKP24	RN7SK pseudogene 24	106480840	0.23893	2.41997	4.33169	0.558666	0.57639	1	Up	No Change
ENSG00000255538	OR10V2P	olfactory receptor family 10 subfamily V member 2 pseudogene	81343	0.23893	2.41997	4.33169	0.558666	0.57639	1	Up	No Change
ENSG00000254877	LOC100422398	protein kinase cAMP-dependent type II regulatory subunit beta pseudogene	100422398	0.23893	2.41997	4.33169	0.558666	0.57639	1	Up	No Change
ENSG00000255161	NA	NA	NA	0.23893	2.41997	4.33169	0.558666	0.57639	1	Up	No Change
ENSG00000288526	NA	NA	NA	0.23893	2.41997	4.33169	0.558666	0.57639	1	Up	No Change
ENSG00000288938	NA	NA	NA	0.23893	2.41997	4.33169	0.558666	0.57639	1	Up	No Change
ENSG00000099251	HSD17B7P2	hydroxysteroid 17-beta dehydrogenase 7 pseudogene 2	158160	0.23893	2.41997	4.33169	0.558666	0.57639	1	Up	No Change
ENSG00000255750	NA	NA	NA	0.23893	2.41997	4.33169	0.558666	0.57639	1	Up	No Change
ENSG00000274697	MIR6761	microRNA 6761	102465456	0.23893	2.41997	4.33169	0.558666	0.57639	1	Up	No Change
ENSG00000224853	NA	NA	NA	0.23893	2.41997	4.33169	0.558666	0.57639	1	Up	No Change
ENSG00000233208	LINC00642	long intergenic non-protein coding RNA 642	400238	0.23893	2.41997	4.33169	0.558666	0.57639	1	Up	No Change
ENSG00000258678	LINC02317	long intergenic non-protein coding RNA 2317	101930294	0.23893	2.41997	4.33169	0.558666	0.57639	1	Up	No Change
ENSG00000212302	LOC124900351	small nucleolar RNA SNORD41	124900351	0.23893	2.41997	4.33169	0.558666	0.57639	1	Up	No Change
ENSG00000021645	NRXN3	neurexin 3	9369	0.23893	2.41997	4.33169	0.558666	0.57639	1	Up	No Change
ENSG00000273830	MIR7843	microRNA 7843	102465832	0.23893	2.41997	4.33169	0.558666	0.57639	1	Up	No Change
ENSG00000259299	LOC100420707	DDB1 and CUL4 associated factor 6 pseudogene	100420707	0.23893	2.41997	4.33169	0.558666	0.57639	1	Up	No Change
ENSG00000197627	UBE2Q2P12	UBE2Q2 pseudogene 12	100421768	0.23893	2.41997	4.33169	0.558666	0.57639	1	Up	No Change
ENSG00000207639	MIR193B	microRNA 193b	574455	0.23893	2.41997	4.33169	0.558666	0.57639	1	Up	No Change
ENSG00000264125	NA	NA	NA	0.23893	2.41997	4.33169	0.558666	0.57639	1	Up	No Change
ENSG00000272975	NA	NA	NA	0.23893	2.41997	4.33169	0.558666	0.57639	1	Up	No Change
ENSG00000287836	NA	NA	NA	0.23893	2.41997	4.33169	0.558666	0.57639	1	Up	No Change
ENSG00000260433	LINC01917	long intergenic non-protein coding RNA 1917	101928167	0.23893	2.41997	4.33169	0.558666	0.57639	1	Up	No Change
ENSG00000235544	RPS11P1	ribosomal protein S11 pseudogene 1	128718	0.23893	2.41997	4.33169	0.558666	0.57639	1	Up	No Change
ENSG00000286236	NA	NA	NA	0.23893	2.41997	4.33169	0.558666	0.57639	1	Up	No Change
ENSG00000268683	NA	NA	NA	0.23893	2.41997	4.33169	0.558666	0.57639	1	Up	No Change
ENSG00000207932	MIR33A	microRNA 33a	407039	0.23893	2.41997	4.33169	0.558666	0.57639	1	Up	No Change
ENSG00000187905	LRRC74B	leucine rich repeat containing 74B	400891	0.23893	2.41997	4.33169	0.558666	0.57639	1	Up	No Change
ENSG00000211581	MIR765	microRNA 765	768220	0.315768	2.41996	4.33169	0.558663	0.576391	1	Up	No Change
ENSG00000248588	NA	NA	NA	0.323181	2.41996	4.33169	0.558663	0.576391	1	Up	No Change
ENSG00000276746	NA	NA	NA	0.32431	2.41996	4.33169	0.558663	0.576391	1	Up	No Change
ENSG00000112137	PHACTR1	phosphatase and actin regulator 1	221692	0.32431	2.41996	4.33169	0.558663	0.576391	1	Up	No Change
ENSG00000227933	NA	NA	NA	0.330196	2.41996	4.33169	0.558663	0.576391	1	Up	No Change
ENSG00000184350	MRGPRE	MAS related GPR family member E	116534	0.323181	2.41996	4.33169	0.558663	0.576391	1	Up	No Change
ENSG00000284584	MIR5006	microRNA 5006	100847026	0.315768	2.41996	4.33169	0.558663	0.576391	1	Up	No Change
ENSG00000266824	NA	NA	NA	0.316834	2.41996	4.33169	0.558663	0.576391	1	Up	No Change
ENSG00000286288	NA	NA	NA	0.315768	2.41996	4.33169	0.558663	0.576391	1	Up	No Change
ENSG00000268231	NA	NA	NA	0.323181	2.41996	4.33169	0.558663	0.576391	1	Up	No Change
ENSG00000256533	LOC100422382	nocturnin pseudogene	100422382	0.392607	2.41995	4.33169	0.558662	0.576393	1	Up	No Change
ENSG00000276418	NA	NA	NA	0.394738	2.41995	4.33169	0.558662	0.576393	1	Up	No Change
ENSG00000231130	NA	NA	NA	0.393467	2.41995	4.33169	0.558662	0.576393	1	Up	No Change
ENSG00000252652	NA	NA	NA	0.393467	2.41995	4.33169	0.558662	0.576393	1	Up	No Change
ENSG00000205869	KRTAP5-1	keratin associated protein 5-1	387264	0.407432	2.41995	4.33169	0.558661	0.576393	1	Up	No Change
ENSG00000267313	KC6	keratoconus gene 6	641516	0.407432	2.41995	4.33169	0.558661	0.576393	1	Up	No Change
ENSG00000285776	RNA5SP506	RNA, 5S ribosomal pseudogene 506	100873557	0.470736	2.41994	4.33169	0.55866	0.576394	1	Up	No Change
ENSG00000281974	NA	NA	NA	0.470736	2.41994	4.33169	0.55866	0.576394	1	Up	No Change
ENSG00000232909	NA	NA	NA	0.491683	2.41994	4.33169	0.55866	0.576394	1	Up	No Change
ENSG00000105388	CEACAM5	CEA cell adhesion molecule 5	1048	0.550547	2.41994	4.33169	0.558659	0.576394	1	Up	No Change
ENSG00000259502	LOC100419668	protein kinase C eta pseudogene	100419668	0.548005	2.41994	4.33169	0.558659	0.576394	1	Up	No Change
ENSG00000254821	NA	NA	NA	1.46845	2.40707	2.01703	1.19337	0.232724	1	Up	No Change
ENSG00000144671	SLC22A14	solute carrier family 22 member 14	9389	4.79701	2.39844	1.29832	1.84734	0.0646978	1	Up	No Change
ENSG00000198416	NA	NA	NA	4.19105	2.39082	1.18889	2.01097	0.0443291	1	Up	No Change
ENSG00000263823	NA	NA	NA	4.23187	2.38072	1.40091	1.69941	0.0892413	1	Up	No Change
ENSG00000224883	NA	NA	NA	2.03406	2.37846	2.07912	1.14398	0.252633	1	Up	No Change
ENSG00000286106	NOTCH2NLR	notch 2 N-terminal like R (pseudogene)	101929796	2.59715	2.36953	1.60515	1.4762	0.13989	1	Up	No Change
ENSG00000279982	NA	NA	NA	3.61318	2.36881	1.30663	1.81292	0.0698439	1	Up	No Change
ENSG00000124440	HIF3A	hypoxia inducible factor 3 subunit alpha	64344	2.88268	2.35103	1.49975	1.56762	0.11697	1	Up	No Change
ENSG00000227165	WDR11-DT	WDR11 divergent transcript	283089	3.98591	2.34819	1.08359	2.16705	0.0302313	1	Up	No Change
ENSG00000225526	MKRN2OS	MKRN2 opposite strand	100129480	2.4881	2.34756	1.66565	1.4094	0.158718	1	Up	No Change
ENSG00000288032	NA	NA	NA	3.91924	2.34481	1.33961	1.75036	0.0800556	1	Up	No Change
ENSG00000228343	NA	NA	NA	2.07194	2.34296	1.67543	1.39843	0.161985	1	Up	No Change
ENSG00000288764	NA	NA	NA	6.40626	2.34227	1.0367	2.25935	0.0238618	1	Up	No Change
ENSG00000277501	NA	NA	NA	1.70169	2.33745	1.78559	1.30906	0.190514	1	Up	No Change
ENSG00000275484	NA	NA	NA	2.98408	2.33627	1.86984	1.24945	0.211502	1	Up	No Change
ENSG00000278463	H2AC4	H2A clustered histone 4	8335	1.79867	2.3342	2.12741	1.09721	0.272552	1	Up	No Change
ENSG00000169469	SPRR1B	small proline rich protein 1B	6699	0.529768	2.33191	4.29345	0.543133	0.587038	1	Up	No Change
ENSG00000214174	AMZ2P1	AMZ2 pseudogene 1	201283	2.51036	2.32903	1.56096	1.49205	0.135687	1	Up	No Change
ENSG00000248578	NA	NA	NA	0.682157	2.32897	3.22749	0.721603	0.470539	1	Up	No Change
ENSG00000206992	RNU6-574P	RNA, U6 small nuclear 574, pseudogene	106479820	0.775539	2.32858	3.14347	0.740766	0.458835	1	Up	No Change
ENSG00000279839	NA	NA	NA	0.825034	2.32846	3.11937	0.746452	0.455394	1	Up	No Change
ENSG00000278869	NA	NA	NA	0.938556	2.32818	3.06576	0.759414	0.447605	1	Up	No Change
ENSG00000241563	CORT	cortistatin	1325	3.09272	2.32726	1.42608	1.63192	0.102696	1	Up	No Change
ENSG00000168754	FAM178B	family with sequence similarity 178 member B	51252	1.91625	2.32681	1.71716	1.35503	0.175409	1	Up	No Change
ENSG00000161405	IKZF3	IKAROS family zinc finger 3	22806	1.46425	2.32316	2.44042	0.951951	0.341122	1	Up	No Change
ENSG00000270570	NA	NA	NA	1.95842	2.3188	4.15636	0.557893	0.576917	1	Up	No Change
ENSG00000273350	NA	NA	NA	2.82946	2.3165	1.57274	1.47291	0.140774	1	Up	No Change
ENSG00000287530	NA	NA	NA	0.509307	2.31625	3.847	0.602094	0.547112	1	Up	No Change
ENSG00000287799	NA	NA	NA	1.84843	2.31602	1.76201	1.31442	0.188704	1	Up	No Change
ENSG00000273402	NA	NA	NA	2.52786	2.31537	1.46782	1.57742	0.114698	1	Up	No Change
ENSG00000285244	DINOL	damage induced long noncoding RNA	108783646	0.700099	2.31442	3.17367	0.729258	0.465844	1	Up	No Change
ENSG00000274805	MIR6768	microRNA 6768	102465460	1.42641	2.31188	2.05154	1.1269	0.259785	1	Up	No Change
ENSG00000166819	PLIN1	perilipin 1	5346	2.56625	2.30466	1.59643	1.44364	0.148841	1	Up	No Change
ENSG00000228113	NA	NA	NA	0.596848	2.30329	3.27005	0.70436	0.481209	1	Up	No Change
ENSG00000200257	RNU6-97P	RNA, U6 small nuclear 97, pseudogene	106480551	0.605106	2.30325	3.25538	0.707521	0.479242	1	Up	No Change
ENSG00000251417	NA	NA	NA	1.78855	2.30115	1.85484	1.24062	0.214746	1	Up	No Change
ENSG00000273855	NA	NA	NA	0.827808	2.29723	2.51667	0.912803	0.361346	1	Up	No Change
ENSG00000250033	SLC7A11-AS1	SLC7A11 antisense RNA 1	641364	1.56161	2.29638	2.01992	1.13687	0.255594	1	Up	No Change
ENSG00000254898	NA	NA	NA	2.60388	2.29502	2.0918	1.09715	0.272574	1	Up	No Change
ENSG00000155657	TTN	titin	7273	3.96972	2.29336	1.46566	1.56473	0.117646	1	Up	No Change
ENSG00000116218	NPHS2	NPHS2 stomatin family member, podocin	7827	0.699086	2.28764	2.83152	0.807919	0.419137	1	Up	No Change
ENSG00000289701	NA	NA	NA	0.508076	2.2863	3.81351	0.599527	0.548822	1	Up	No Change
ENSG00000233846	NA	NA	NA	0.747847	2.28466	2.80488	0.814529	0.415342	1	Up	No Change
ENSG00000226855	RPSAP17	ribosomal protein SA pseudogene 17	100270873	1.18883	2.28429	2.17357	1.05094	0.293286	1	Up	No Change
ENSG00000263011	NA	NA	NA	1.00758	2.28397	2.58882	0.882244	0.377645	1	Up	No Change
ENSG00000254814	NA	NA	NA	1.36475	2.28326	2.41778	0.944362	0.344985	1	Up	No Change
ENSG00000223751	NA	NA	NA	2.19489	2.27824	1.8343	1.24202	0.214228	1	Up	No Change
ENSG00000249407	NA	NA	NA	0.497111	2.27755	3.84309	0.592636	0.553425	1	Up	No Change
ENSG00000230899	NA	NA	NA	0.497111	2.27755	3.84309	0.592636	0.553425	1	Up	No Change
ENSG00000231650	NA	NA	NA	0.512827	2.27752	3.79983	0.599375	0.548923	1	Up	No Change
ENSG00000188783	PRELP	proline and arginine rich end leucine rich repeat protein	5549	0.58962	2.277	3.24379	0.701958	0.482705	1	Up	No Change
ENSG00000264486	NA	NA	NA	0.739082	2.27681	3.10061	0.734309	0.462761	1	Up	No Change
ENSG00000261000	NA	NA	NA	1.05323	2.276	2.66771	0.853166	0.393567	1	Up	No Change
ENSG00000241644	INMT	indolethylamine N-methyltransferase	11185	0.966845	2.27529	2.4204	0.940045	0.347195	1	Up	No Change
ENSG00000119283	TRIM67	tripartite motif containing 67	440730	1.00685	2.27526	2.41181	0.943383	0.345485	1	Up	No Change
ENSG00000232273	NA	NA	NA	1.08799	2.27462	2.2531	1.00955	0.31271	1	Up	No Change
ENSG00000259762	NA	NA	NA	1.61214	2.27387	2.4107	0.943241	0.345558	1	Up	No Change
ENSG00000251739	RNU6-1053P	RNA, U6 small nuclear 1053, pseudogene	106481513	0.97367	2.27276	2.48324	0.915236	0.360068	1	Up	No Change
ENSG00000251988	RNU4ATAC18P	RNA, U4atac small nuclear 18, pseudogene	106481866	1.307	2.27115	2.36044	0.962173	0.335963	1	Up	No Change
ENSG00000173077	DELEC1	deleted in esophageal cancer 1	50514	0.743231	2.27051	2.83202	0.801726	0.422711	1	Up	No Change
ENSG00000249463	NA	NA	NA	0.839826	2.27013	2.55121	0.889827	0.373559	1	Up	No Change
ENSG00000242759	NA	NA	NA	5.17826	2.26357	1.12755	2.0075	0.0446962	1	Up	No Change
ENSG00000257935	NA	NA	NA	2.54229	2.26218	1.68548	1.34216	0.179545	1	Up	No Change
ENSG00000214203	RPS4XP1	ribosomal protein S4X pseudogene 1	400064	0.646904	2.26208	2.84024	0.796439	0.425777	1	Up	No Change
ENSG00000265137	MIR3192	microRNA 3192	100422875	1.03024	2.26199	2.63789	0.857501	0.391168	1	Up	No Change
ENSG00000231249	ITPR1-DT	ITPR1 divergent transcript	100996539	1.40257	2.26144	1.98656	1.13837	0.254965	1	Up	No Change
ENSG00000254417	NA	NA	NA	2.63585	2.26126	1.87429	1.20646	0.227641	1	Up	No Change
ENSG00000170426	SDR9C7	short chain dehydrogenase/reductase family 9C member 7	121214	1.33922	2.25919	2.14685	1.05233	0.292649	1	Up	No Change
ENSG00000230696	NA	NA	NA	1.04972	2.25917	2.28055	0.990625	0.321869	1	Up	No Change
ENSG00000287117	NA	NA	NA	1.32626	2.25658	2.28489	0.987607	0.323345	1	Up	No Change
ENSG00000253477	NA	NA	NA	0.989155	2.25635	2.54151	0.8878	0.374649	1	Up	No Change
ENSG00000277759	MIR6719	microRNA 6719	102465974	0.9973	2.25623	2.72946	0.826621	0.408452	1	Up	No Change
ENSG00000116039	ATP6V1B1	ATPase H+ transporting V1 subunit B1	525	1.41837	2.25612	2.24674	1.00418	0.315294	1	Up	No Change
ENSG00000222726	RNU2-7P	RNA, U2 small nuclear 7, pseudogene	100873824	1.07311	2.2561	2.98236	0.756481	0.449361	1	Up	No Change
ENSG00000289370	NA	NA	NA	0.874952	2.25608	3.04053	0.742002	0.458086	1	Up	No Change
ENSG00000272799	NA	NA	NA	0.801946	2.25593	3.48047	0.648169	0.516876	1	Up	No Change
ENSG00000289298	NA	NA	NA	0.498586	2.25579	4.29595	0.525096	0.599516	1	Up	No Change
ENSG00000232973	CYP1B1-AS1	CYP1B1 antisense RNA 1	285154	2.37592	2.25175	1.79744	1.25275	0.210297	1	Up	No Change
ENSG00000243988	RPS24P17	ribosomal protein S24 pseudogene 17	100216341	0.91779	2.25131	2.28471	0.985383	0.324436	1	Up	No Change
ENSG00000258777	NA	NA	NA	1.45453	2.25012	1.9259	1.16835	0.242668	1	Up	No Change
ENSG00000285632	NA	NA	NA	0.828013	2.24825	2.47966	0.906677	0.364577	1	Up	No Change
ENSG00000259274	NA	NA	NA	0.565526	2.24759	2.91849	0.77012	0.441229	1	Up	No Change
ENSG00000233296	NA	NA	NA	2.48023	2.24746	1.7226	1.30469	0.192	1	Up	No Change
ENSG00000143119	CD53	CD53 molecule	963	0.495879	2.24719	3.36257	0.668296	0.503945	1	Up	No Change
ENSG00000268926	NA	NA	NA	0.487621	2.24718	3.38232	0.664389	0.506441	1	Up	No Change
ENSG00000202347	RNU1-16P	RNA, U1 small nuclear 16, pseudogene	100873860	2.78693	2.2453	1.61567	1.3897	0.164619	1	Up	No Change
ENSG00000278060	NA	NA	NA	1.06154	2.24492	2.71786	0.825988	0.408811	1	Up	No Change
ENSG00000184321	NA	NA	NA	0.649398	2.24419	3.21574	0.697875	0.485255	1	Up	No Change
ENSG00000262904	TMPOP2	thymopoietin pseudogene 2	100533619	0.649398	2.24419	3.21574	0.697875	0.485255	1	Up	No Change
ENSG00000287932	NA	NA	NA	0.642412	2.24418	3.22628	0.695592	0.486684	1	Up	No Change
ENSG00000259163	TTC7B-AS1	TTC7B antisense RNA 1	101928909	0.580223	2.24411	3.29467	0.681133	0.495787	1	Up	No Change
ENSG00000138079	SLC3A1	solute carrier family 3 member 1	6519	3.77675	2.23967	1.35965	1.64723	0.0995104	1	Up	No Change
ENSG00000291029	NA	NA	NA	1.20195	2.23956	2.07943	1.077	0.281479	1	Up	No Change
ENSG00000286084	NA	NA	NA	3.57969	2.23584	1.32341	1.68945	0.0911325	1	Up	No Change
ENSG00000273133	NA	NA	NA	0.961931	2.23477	2.42522	0.921473	0.356804	1	Up	No Change
ENSG00000232587	EEF1A1P3	eukaryotic translation elongation factor 1 alpha 1 pseudogene 3	100421865	0.721235	2.23408	2.57564	0.86739	0.385729	1	Up	No Change
ENSG00000128271	ADORA2A	adenosine A2a receptor	135	3.88718	2.23277	1.35893	1.64304	0.100375	1	Up	No Change
ENSG00000280184	NA	NA	NA	2.45238	2.23257	1.54608	1.44401	0.148735	1	Up	No Change
ENSG00000274799	NA	NA	NA	0.654401	2.23236	3.16963	0.704298	0.481247	1	Up	No Change
ENSG00000105278	ZFR2	zinc finger RNA binding protein 2	23217	1.87423	2.22827	1.62931	1.36761	0.171433	1	Up	No Change
ENSG00000291179	NA	NA	NA	0.964714	2.22608	2.50918	0.887175	0.374985	1	Up	No Change
ENSG00000206687	RNU1-109P	RNA, U1 small nuclear 109, pseudogene	106481625	0.932988	2.22479	2.7756	0.801554	0.422811	1	Up	No Change
ENSG00000162571	TTLL10	tubulin tyrosine ligase like 10	254173	0.902827	2.22469	2.32182	0.958166	0.337979	1	Up	No Change
ENSG00000259005	NA	NA	NA	1.1987	2.224	2.40579	0.924437	0.355259	1	Up	No Change
ENSG00000263963	NA	NA	NA	1.21199	2.22369	2.44737	0.908606	0.363558	1	Up	No Change
ENSG00000214676	RPL9P16	ribosomal protein L9 pseudogene 16	727835	2.62724	2.22358	1.62462	1.36867	0.171101	1	Up	No Change
ENSG00000284716	NA	NA	NA	0.670961	2.22345	3.20757	0.693188	0.488192	1	Up	No Change
ENSG00000241362	NA	NA	NA	0.888353	2.22334	2.49849	0.889875	0.373533	1	Up	No Change
ENSG00000204049	NA	NA	NA	1.87535	2.22215	1.78109	1.24764	0.212163	1	Up	No Change
ENSG00000221387	RNU6ATAC8P	RNA, U6atac small nuclear 8, pseudogene	106481161	0.949746	2.22212	2.71292	0.819089	0.412735	1	Up	No Change
ENSG00000288745	NA	NA	NA	0.655514	2.22145	2.86569	0.775189	0.438228	1	Up	No Change
ENSG00000285593	NA	NA	NA	0.586134	2.22021	3.24462	0.684274	0.493802	1	Up	No Change
ENSG00000164841	TMEM74	transmembrane protein 74	157753	1.96923	2.21631	2.14567	1.03292	0.301639	1	Up	No Change
ENSG00000144152	FBLN7	fibulin 7	129804	2.1298	2.21481	1.56514	1.41509	0.157043	1	Up	No Change
ENSG00000229413	NA	NA	NA	1.65985	2.21475	2.2569	0.981326	0.326432	1	Up	No Change
ENSG00000280018	LOC105379499	uncharacterized LOC105379499	105379499	0.984038	2.21405	2.31563	0.956132	0.339005	1	Up	No Change
ENSG00000164530	PI16	peptidase inhibitor 16	221476	3.65992	2.21262	1.49246	1.48253	0.138198	1	Up	No Change
ENSG00000253305	PCDHGB6	protocadherin gamma subfamily B, 6	56100	0.745024	2.21	2.81691	0.784547	0.432719	1	Up	No Change
ENSG00000229806	RPS15P5	ribosomal protein S15 pseudogene 5	729789	0.910584	2.20899	3.01761	0.732033	0.464149	1	Up	No Change
ENSG00000280399	NA	NA	NA	0.657959	2.20817	3.22604	0.684484	0.49367	1	Up	No Change
ENSG00000229567	NA	NA	NA	0.567979	2.20788	3.31438	0.66615	0.505315	1	Up	No Change
ENSG00000198838	RYR3	ryanodine receptor 3	6263	1.31799	2.20458	2.23268	0.987412	0.323441	1	Up	No Change
ENSG00000259215	NA	NA	NA	1.74166	2.20443	2.43769	0.904308	0.365832	1	Up	No Change
ENSG00000253923	NA	NA	NA	2.68977	2.20034	1.62719	1.35223	0.176303	1	Up	No Change
ENSG00000140835	CHST4	carbohydrate sulfotransferase 4	10164	4.06499	2.19827	1.36621	1.60903	0.107611	1	Up	No Change
ENSG00000273219	NA	NA	NA	1.8679	2.19707	2.07867	1.05696	0.290531	1	Up	No Change
ENSG00000106113	CRHR2	corticotropin releasing hormone receptor 2	1395	1.04924	2.19698	3.02478	0.726327	0.467639	1	Up	No Change
ENSG00000236761	CTAGE9	CTAGE family member 9	643854	0.891124	2.19694	3.03236	0.7245	0.468759	1	Up	No Change
ENSG00000257531	NA	NA	NA	0.901689	2.19671	3.07499	0.714381	0.474992	1	Up	No Change
ENSG00000166035	LIPC	lipase C, hepatic type	3990	0.739613	2.19615	3.19117	0.688197	0.491329	1	Up	No Change
ENSG00000180861	LINC01559	long intergenic non-protein coding RNA 1559	283422	1.81362	2.19596	1.62979	1.34739	0.177855	1	Up	No Change
ENSG00000180787	ZFP3	ZFP3 zinc finger protein	124961	1.06146	2.19582	3.26575	0.67238	0.501342	1	Up	No Change
ENSG00000255446	NA	NA	NA	0.55595	2.19408	3.79997	0.577393	0.563674	1	Up	No Change
ENSG00000267211	NA	NA	NA	0.471699	2.19304	4.29811	0.510234	0.609888	1	Up	No Change
ENSG00000215458	AATBC	apoptosis associated transcript in bladder cancer	284837	1.14819	2.19291	2.0504	1.06951	0.284842	1	Up	No Change
ENSG00000254872	LINC02688	long intergenic non-protein coding RNA 2688	101927503	3.5382	2.18857	1.4127	1.54921	0.121331	1	Up	No Change
ENSG00000236263	NA	NA	NA	4.62747	2.1879	1.21206	1.8051	0.0710583	1	Up	No Change
ENSG00000268677	NA	NA	NA	2.04248	2.18385	2.052	1.06425	0.287214	1	Up	No Change
ENSG00000266171	NA	NA	NA	3.2522	2.18372	1.57959	1.38246	0.166831	1	Up	No Change
ENSG00000277895	NA	NA	NA	1.66997	2.18145	1.93441	1.12771	0.259444	1	Up	No Change
ENSG00000259664	LINC02254	long intergenic non-protein coding RNA 2254	101927286	0.974316	2.1791	2.50847	0.868697	0.385013	1	Up	No Change
ENSG00000246250	NA	NA	NA	3.18089	2.17014	1.33486	1.62575	0.104003	1	Up	No Change
ENSG00000204577	LILRB3	leukocyte immunoglobulin like receptor B3	11025	0.818664	2.16458	3.27894	0.660146	0.50916	1	Up	No Change
ENSG00000279078	SND1-IT1	SND1 intronic transcript 1	27099	2.44885	2.16216	1.84774	1.17017	0.241934	1	Up	No Change
ENSG00000277893	SRD5A2	steroid 5 alpha-reductase 2	6716	0.926006	2.15994	2.82799	0.763774	0.445002	1	Up	No Change
ENSG00000272149	NA	NA	NA	2.4793	2.1559	2.12869	1.01278	0.311165	1	Up	No Change
ENSG00000240497	NA	NA	NA	1.4097	2.15519	2.21992	0.970843	0.331626	1	Up	No Change
ENSG00000288821	LOC105371354	uncharacterized LOC105371354	105371354	1.87995	2.15232	1.96555	1.09502	0.273507	1	Up	No Change
ENSG00000254876	SUGT1P4-STRA6LP	SUGT1P4-STRA6LP readthrough	100499484	6.49315	2.13869	0.941387	2.27184	0.0230959	1	Up	No Change
ENSG00000253282	NA	NA	NA	1.35615	2.13844	2.46927	0.866019	0.38648	1	Up	No Change
ENSG00000235927	NEXN-AS1	NEXN antisense RNA 1	374987	0.967787	2.13605	2.47855	0.861814	0.38879	1	Up	No Change
ENSG00000232354	NA	NA	NA	2.59629	2.13566	1.43932	1.48381	0.13786	1	Up	No Change
ENSG00000204677	FAM153CP	protein FAM153C	653316	2.41059	2.13531	1.61844	1.31937	0.187047	1	Up	No Change
ENSG00000158428	CATIP	ciliogenesis associated TTC17 interacting protein	375307	1.86918	2.13512	1.95638	1.09136	0.275113	1	Up	No Change
ENSG00000259405	NA	NA	NA	2.82318	2.13449	1.53711	1.38863	0.164944	1	Up	No Change
ENSG00000225675	LRP8-DT	LRP8 divergent transcript	105378732	2.7889	2.12912	1.78001	1.19613	0.231646	1	Up	No Change
ENSG00000243766	NA	NA	NA	3.15131	2.12797	1.46592	1.45163	0.146605	1	Up	No Change
ENSG00000279255	NA	NA	NA	1.5705	2.12754	2.03486	1.04555	0.295771	1	Up	No Change
ENSG00000196566	NA	NA	NA	1.20549	2.12416	2.52042	0.84278	0.399352	1	Up	No Change
ENSG00000162645	GBP2	guanylate binding protein 2	2634	9.15717	2.11954	0.94019	2.25437	0.0241726	1	Up	No Change
ENSG00000139549	DHH	desert hedgehog signaling molecule	50846	5.89307	2.11655	0.993461	2.13048	0.0331319	1	Up	No Change
ENSG00000241975	NA	NA	NA	3.84772	2.11465	1.56283	1.35309	0.176028	1	Up	No Change
ENSG00000290980	NA	NA	NA	2.6803	2.11051	1.37024	1.54025	0.123499	1	Up	No Change
ENSG00000288096	NA	NA	NA	1.31283	2.10671	2.33838	0.900928	0.367627	1	Up	No Change
ENSG00000027644	INSRR	insulin receptor related receptor	3645	2.02171	2.10466	1.8289	1.15078	0.249824	1	Up	No Change
ENSG00000279333	NA	NA	NA	1.20597	2.10138	2.50282	0.839606	0.401129	1	Up	No Change
ENSG00000140798	ABCC12	ATP binding cassette subfamily C member 12	94160	1.15385	2.09974	2.31052	0.908776	0.363468	1	Up	No Change
ENSG00000259138	NA	NA	NA	1.46802	2.09933	2.19721	0.955455	0.339348	1	Up	No Change
ENSG00000270813	NA	NA	NA	1.79705	2.0989	1.52053	1.38038	0.167471	1	Up	No Change
ENSG00000275580	NA	NA	NA	3.51431	2.09849	1.22957	1.70669	0.0878794	1	Up	No Change
ENSG00000169752	NRG4	neuregulin 4	145957	7.05483	2.09823	0.989037	2.12149	0.0338804	1	Up	No Change
ENSG00000259322	NA	NA	NA	2.69568	2.09536	1.718	1.21965	0.222597	1	Up	No Change
ENSG00000265478	NA	NA	NA	1.7666	2.09409	1.73434	1.20743	0.227267	1	Up	No Change
ENSG00000285000	NA	NA	NA	1.4202	2.0872	2.06252	1.01197	0.311553	1	Up	No Change
ENSG00000259429	UBE2Q2P2	UBE2Q2 pseudogene 2	100134869	1.20606	2.08591	1.98799	1.04926	0.294061	1	Up	No Change
ENSG00000008517	IL32	interleukin 32	9235	14.5871	2.08508	1.36878	1.52331	0.127682	1	Up	No Change
ENSG00000170044	ZPLD1	zona pellucida like domain containing 1	131368	1.27093	2.08094	2.59508	0.801878	0.422623	1	Up	No Change
ENSG00000230658	NA	NA	NA	5.08965	2.07967	1.19412	1.74159	0.0815801	1	Up	No Change
ENSG00000266392	MIR4740	microRNA 4740	100616294	0.932015	2.07871	2.54284	0.817478	0.413655	1	Up	No Change
ENSG00000289003	NA	NA	NA	3.5603	2.07713	1.39219	1.49199	0.135702	1	Up	No Change
ENSG00000275097	NA	NA	NA	2.15789	2.07131	1.71613	1.20697	0.227445	1	Up	No Change
ENSG00000261430	NA	NA	NA	1.28042	2.07108	2.27403	0.910752	0.362426	1	Up	No Change
ENSG00000278665	NA	NA	NA	1.32225	2.07069	2.11846	0.977452	0.328346	1	Up	No Change
ENSG00000267397	NA	NA	NA	2.31008	2.06411	1.59226	1.29634	0.194858	1	Up	No Change
ENSG00000288933	NA	NA	NA	2.42534	2.05918	1.70565	1.20727	0.227328	1	Up	No Change
ENSG00000269815	NA	NA	NA	1.44682	2.05913	1.79543	1.14687	0.251434	1	Up	No Change
ENSG00000283378	CNTNAP3C	contactin associated protein family member 3C	100289279	4.66608	2.05651	1.20645	1.7046	0.0882699	1	Up	No Change
ENSG00000277579	NA	NA	NA	1.39079	2.05339	1.7864	1.14946	0.250366	1	Up	No Change
ENSG00000240463	NA	NA	NA	3.34576	2.05245	1.18795	1.72773	0.0840367	1	Up	No Change
ENSG00000175170	NA	NA	NA	3.20185	2.04923	1.47038	1.39367	0.163417	1	Up	No Change
ENSG00000226890	NA	NA	NA	2.57377	2.04813	1.58046	1.29591	0.195007	1	Up	No Change
ENSG00000251271	NA	NA	NA	7.03613	2.04723	1.01628	2.01444	0.0439631	1	Up	No Change
ENSG00000248399	NA	NA	NA	1.28868	2.04634	2.24897	0.909901	0.362875	1	Up	No Change
ENSG00000256011	NA	NA	NA	1.22776	2.04614	2.42842	0.842581	0.399463	1	Up	No Change
ENSG00000225857	NA	NA	NA	4.5043	2.04529	1.23431	1.65703	0.0975127	1	Up	No Change
ENSG00000261837	NA	NA	NA	1.31413	2.04135	2.41329	0.84588	0.39762	1	Up	No Change
ENSG00000258011	NA	NA	NA	1.78863	2.03361	1.58283	1.28479	0.198864	1	Up	No Change
ENSG00000249906	NGFR-AS1	NGFR antisense RNA 1	100288866	3.73216	2.03205	1.14124	1.78055	0.0749854	1	Up	No Change
ENSG00000251768	RNA5SP217	RNA, 5S ribosomal pseudogene 217	100873477	1.45491	2.03176	2.29821	0.884061	0.376664	1	Up	No Change
ENSG00000237807	LINC02984	long intergenic non-protein coding RNA 2984	100507516	1.86789	2.01651	1.95146	1.03333	0.301449	1	Up	No Change
ENSG00000228446	NA	NA	NA	1.28531	2.01196	2.11561	0.951005	0.341602	1	Up	No Change
ENSG00000228495	LINC01013	long intergenic non-protein coding RNA 1013	100507254	4.18636	2.01161	1.31829	1.52592	0.127029	1	Up	No Change
ENSG00000287249	NA	NA	NA	2.88625	2.01156	1.67928	1.19787	0.230967	1	Up	No Change
ENSG00000234624	NA	NA	NA	0.441654	2.00917	4.305	0.466707	0.64071	1	Up	No Change
ENSG00000229625	NA	NA	NA	0.425938	2.00917	4.305	0.466707	0.64071	1	Up	No Change
ENSG00000186198	SLC51B	solute carrier family 51 subunit beta	123264	0.425938	2.00917	4.305	0.466707	0.64071	1	Up	No Change
ENSG00000257527	NA	NA	NA	0.425938	2.00917	4.305	0.466707	0.64071	1	Up	No Change
ENSG00000249835	VCAN-AS1	VCAN antisense RNA 1	105379054	2.42272	2.00779	1.63252	1.22987	0.218745	1	Up	No Change
ENSG00000201882	NA	NA	NA	0.855452	2.00656	3.4442	0.58259	0.560169	1	Up	No Change
ENSG00000290461	NA	NA	NA	2.40988	2.00571	2.14979	0.932983	0.350829	1	Up	No Change
ENSG00000210191	NA	NA	NA	2.44243	2.00505	1.61131	1.24436	0.213366	1	Up	No Change
ENSG00000199545	RNA5SP195	RNA, 5S ribosomal pseudogene 195	100873457	4.62118	1.99991	1.28708	1.55383	0.120226	1	Up	No Change
ENSG00000120949	TNFRSF8	TNF receptor superfamily member 8	943	1.97771	1.99624	2.30413	0.866372	0.386286	1	Up	No Change
ENSG00000275332	NA	NA	NA	0.807279	1.99246	2.88672	0.690217	0.490058	1	Up	No Change
ENSG00000275720	NA	NA	NA	1.48497	1.99239	2.33691	0.852576	0.393895	1	Up	No Change
ENSG00000275901	NA	NA	NA	0.429451	1.99031	4.08193	0.48759	0.62584	1	Up	No Change
ENSG00000230189	NA	NA	NA	0.762714	1.98763	3.15338	0.630317	0.528487	1	Up	No Change
ENSG00000245975	MINDY2-DT	MINDY2 divergent transcript	101928725	4.84491	1.98615	1.49761	1.32621	0.184769	1	Up	No Change
ENSG00000290404	NA	NA	NA	1.42125	1.98445	2.40179	0.826237	0.40867	1	Up	No Change
ENSG00000275812	NA	NA	NA	1.19398	1.98266	2.44056	0.812378	0.416575	1	Up	No Change
ENSG00000277182	LOC100287808	uncharacterized LOC100287808	100287808	6.41552	1.98043	0.925029	2.14094	0.032279	1	Up	No Change
ENSG00000248925	NA	NA	NA	1.89737	1.97962	1.87331	1.05675	0.290625	1	Up	No Change
ENSG00000289425	NA	NA	NA	1.26326	1.97958	2.34857	0.842891	0.399289	1	Up	No Change
ENSG00000271119	NA	NA	NA	1.10552	1.97934	2.4534	0.806774	0.419797	1	Up	No Change
ENSG00000231703	NA	NA	NA	5.005	1.97823	1.48538	1.3318	0.182926	1	Up	No Change
ENSG00000206448	PPIAP30	peptidylprolyl isomerase A pseudogene 30	100192204	1.96007	1.97725	1.8306	1.08011	0.280093	1	Up	No Change
ENSG00000282980	NA	NA	NA	0.888604	1.97685	2.88975	0.684089	0.493919	1	Up	No Change
ENSG00000239726	RN7SL688P	RNA, 7SL, cytoplasmic 688, pseudogene	106479474	0.699526	1.97383	3.21411	0.614114	0.53914	1	Up	No Change
ENSG00000249140	NA	NA	NA	0.974065	1.97304	2.98856	0.660198	0.509127	1	Up	No Change
ENSG00000287786	NA	NA	NA	0.601243	1.97297	2.9695	0.664413	0.506426	1	Up	No Change
ENSG00000141028	NA	NA	NA	0.416449	1.97176	4.10215	0.480666	0.630754	1	Up	No Change
ENSG00000162896	PIGR	polymeric immunoglobulin receptor	5284	0.973883	1.97167	2.5397	0.77634	0.437548	1	Up	No Change
ENSG00000287245	NA	NA	NA	3.26044	1.97164	1.69233	1.16504	0.244001	1	Up	No Change
ENSG00000231588	NA	NA	NA	0.672608	1.9715	2.66725	0.739152	0.459815	1	Up	No Change
ENSG00000288545	NA	NA	NA	0.5007	1.97068	3.42919	0.574679	0.565508	1	Up	No Change
ENSG00000260051	NA	NA	NA	0.570126	1.97044	3.32297	0.592975	0.553198	1	Up	No Change
ENSG00000286688	NA	NA	NA	2.08284	1.97017	1.7101	1.15208	0.249288	1	Up	No Change
ENSG00000258620	NA	NA	NA	0.725524	1.97001	3.1589	0.623637	0.532866	1	Up	No Change
ENSG00000138829	FBN2	fibrillin 2	2201	0.866367	1.9695	3.17882	0.61957	0.535541	1	Up	No Change
ENSG00000249857	NA	NA	NA	2.30122	1.96893	1.86561	1.05538	0.29125	1	Up	No Change
ENSG00000272609	NA	NA	NA	0.755238	1.96877	2.80113	0.702846	0.482152	1	Up	No Change
ENSG00000167178	ISLR2	immunoglobulin superfamily containing leucine rich repeat 2	57611	1.57787	1.96868	1.67167	1.17767	0.238926	1	Up	No Change
ENSG00000257074	NA	NA	NA	0.966077	1.96745	2.54518	0.77301	0.439517	1	Up	No Change
ENSG00000240710	NA	NA	NA	1.75064	1.9674	2.17646	0.903943	0.366026	1	Up	No Change
ENSG00000282995	NA	NA	NA	2.46377	1.96725	1.76451	1.1149	0.264894	1	Up	No Change
ENSG00000287354	LOC124904503	uncharacterized LOC124904503	124904503	0.176228	1.96711	4.36249	0.450914	0.652052	1	Up	No Change
ENSG00000286213	NA	NA	NA	0.176228	1.96711	4.36249	0.450914	0.652052	1	Up	No Change
ENSG00000260238	PMF1-BGLAP	PMF1-BGLAP readthrough	100527963	0.176228	1.96711	4.36249	0.450914	0.652052	1	Up	No Change
ENSG00000196289	BECN2	beclin 2	441925	0.176228	1.96711	4.36249	0.450914	0.652052	1	Up	No Change
ENSG00000230023	LINC02800	long intergenic non-protein coding RNA 2800	284632	0.176228	1.96711	4.36249	0.450914	0.652052	1	Up	No Change
ENSG00000117477	CCDC181	coiled-coil domain containing 181	57821	0.176228	1.96711	4.36249	0.450914	0.652052	1	Up	No Change
ENSG00000284700	NA	NA	NA	0.176228	1.96711	4.36249	0.450914	0.652052	1	Up	No Change
ENSG00000288803	NA	NA	NA	0.176228	1.96711	4.36249	0.450914	0.652052	1	Up	No Change
ENSG00000173673	HES3	hes family bHLH transcription factor 3	390992	0.176228	1.96711	4.36249	0.450914	0.652052	1	Up	No Change
ENSG00000225933	NA	NA	NA	0.176228	1.96711	4.36249	0.450914	0.652052	1	Up	No Change
ENSG00000226674	TEX41	testis expressed 41	401014	0.176228	1.96711	4.36249	0.450914	0.652052	1	Up	No Change
ENSG00000187627	RGPD1	RANBP2 like and GRIP domain containing 1	400966	0.176228	1.96711	4.36249	0.450914	0.652052	1	Up	No Change
ENSG00000242029	NA	NA	NA	0.176228	1.96711	4.36249	0.450914	0.652052	1	Up	No Change
ENSG00000240521	NA	NA	NA	0.176228	1.96711	4.36249	0.450914	0.652052	1	Up	No Change
ENSG00000232416	BPESC1	blepharophimosis, epicanthus inversus and ptosis candidate 1	60467	0.176228	1.96711	4.36249	0.450914	0.652052	1	Up	No Change
ENSG00000090512	FETUB	fetuin B	26998	0.176228	1.96711	4.36249	0.450914	0.652052	1	Up	No Change
ENSG00000065371	ROPN1	rhophilin associated tail protein 1	54763	0.176228	1.96711	4.36249	0.450914	0.652052	1	Up	No Change
ENSG00000224884	NA	NA	NA	0.176228	1.96711	4.36249	0.450914	0.652052	1	Up	No Change
ENSG00000169676	DRD5	dopamine receptor D5	1816	0.176228	1.96711	4.36249	0.450914	0.652052	1	Up	No Change
ENSG00000287320	NA	NA	NA	0.176228	1.96711	4.36249	0.450914	0.652052	1	Up	No Change
ENSG00000248307	LINC00616	long intergenic non-protein coding RNA 616	641365	0.176228	1.96711	4.36249	0.450914	0.652052	1	Up	No Change
ENSG00000272783	NA	NA	NA	0.176228	1.96711	4.36249	0.450914	0.652052	1	Up	No Change
ENSG00000273257	NA	NA	NA	0.176228	1.96711	4.36249	0.450914	0.652052	1	Up	No Change
ENSG00000248516	NA	NA	NA	0.176228	1.96711	4.36249	0.450914	0.652052	1	Up	No Change
ENSG00000249948	GBA3	glucosylceramidase beta 3 (gene/pseudogene)	57733	0.176228	1.96711	4.36249	0.450914	0.652052	1	Up	No Change
ENSG00000290017	NA	NA	NA	0.176228	1.96711	4.36249	0.450914	0.652052	1	Up	No Change
ENSG00000272203	NA	NA	NA	0.176228	1.96711	4.36249	0.450914	0.652052	1	Up	No Change
ENSG00000219902	RPL35P3	ribosomal protein L35 pseudogene 3	728010	0.176228	1.96711	4.36249	0.450914	0.652052	1	Up	No Change
ENSG00000230449	RPL7P4	ribosomal protein L7 pseudogene 4	100133037	0.176228	1.96711	4.36249	0.450914	0.652052	1	Up	No Change
ENSG00000225730	NA	NA	NA	0.176228	1.96711	4.36249	0.450914	0.652052	1	Up	No Change
ENSG00000249853	HS3ST5	heparan sulfate-glucosamine 3-sulfotransferase 5	222537	0.176228	1.96711	4.36249	0.450914	0.652052	1	Up	No Change
ENSG00000226004	LINC02528	long intergenic non-protein coding RNA 2528	105378020	0.176228	1.96711	4.36249	0.450914	0.652052	1	Up	No Change
ENSG00000286742	NA	NA	NA	0.176228	1.96711	4.36249	0.450914	0.652052	1	Up	No Change
ENSG00000277269	NA	NA	NA	0.176228	1.96711	4.36249	0.450914	0.652052	1	Up	No Change
ENSG00000276213	NA	NA	NA	0.176228	1.96711	4.36249	0.450914	0.652052	1	Up	No Change
ENSG00000222741	RNA5SP229	RNA, 5S ribosomal pseudogene 229	100873487	0.176228	1.96711	4.36249	0.450914	0.652052	1	Up	No Change
ENSG00000212207	RNU6-1321P	RNA, U6 small nuclear 1321, pseudogene	106481597	0.176228	1.96711	4.36249	0.450914	0.652052	1	Up	No Change
ENSG00000228550	NA	NA	NA	0.176228	1.96711	4.36249	0.450914	0.652052	1	Up	No Change
ENSG00000253502	ATP6V1G1P2	ATPase H+ transporting V1 subunit G1 pseudogene 2	100128541	0.176228	1.96711	4.36249	0.450914	0.652052	1	Up	No Change
ENSG00000253286	NA	NA	NA	0.176228	1.96711	4.36249	0.450914	0.652052	1	Up	No Change
ENSG00000287755	NA	NA	NA	0.176228	1.96711	4.36249	0.450914	0.652052	1	Up	No Change
ENSG00000275103	NA	NA	NA	0.176228	1.96711	4.36249	0.450914	0.652052	1	Up	No Change
ENSG00000164816	DEFA5	defensin alpha 5	1670	0.176228	1.96711	4.36249	0.450914	0.652052	1	Up	No Change
ENSG00000213669	RPL21P86	ribosomal protein L21 pseudogene 86	100271190	0.176228	1.96711	4.36249	0.450914	0.652052	1	Up	No Change
ENSG00000266583	MIR4478	microRNA 4478	100616312	0.176228	1.96711	4.36249	0.450914	0.652052	1	Up	No Change
ENSG00000277556	OR13C5	olfactory receptor family 13 subfamily C member 5	138799	0.176228	1.96711	4.36249	0.450914	0.652052	1	Up	No Change
ENSG00000275465	LOC158434	uncharacterized LOC158434	158434	0.176228	1.96711	4.36249	0.450914	0.652052	1	Up	No Change
ENSG00000263389	MIR3973	microRNA 3973	100616311	0.176228	1.96711	4.36249	0.450914	0.652052	1	Up	No Change
ENSG00000261625	NA	NA	NA	0.176228	1.96711	4.36249	0.450914	0.652052	1	Up	No Change
ENSG00000225236	NA	NA	NA	0.176228	1.96711	4.36249	0.450914	0.652052	1	Up	No Change
ENSG00000262406	MMP12	matrix metallopeptidase 12	4321	0.176228	1.96711	4.36249	0.450914	0.652052	1	Up	No Change
ENSG00000256746	MADD-AS1	MADD antisense RNA 1	101928943	0.176228	1.96711	4.36249	0.450914	0.652052	1	Up	No Change
ENSG00000270902	NA	NA	NA	0.176228	1.96711	4.36249	0.450914	0.652052	1	Up	No Change
ENSG00000231508	RPL34P20	ribosomal protein L34 pseudogene 20	100271308	0.176228	1.96711	4.36249	0.450914	0.652052	1	Up	No Change
ENSG00000216035	MIR938	microRNA 938	100126327	0.176228	1.96711	4.36249	0.450914	0.652052	1	Up	No Change
ENSG00000224473	CCND3P1	cyclin D3 pseudogene 1	897	0.176228	1.96711	4.36249	0.450914	0.652052	1	Up	No Change
ENSG00000128815	WDFY4	WDFY family member 4	57705	0.176228	1.96711	4.36249	0.450914	0.652052	1	Up	No Change
ENSG00000229278	NA	NA	NA	0.176228	1.96711	4.36249	0.450914	0.652052	1	Up	No Change
ENSG00000290779	NA	NA	NA	0.176228	1.96711	4.36249	0.450914	0.652052	1	Up	No Change
ENSG00000172867	KRT2	keratin 2	3849	0.176228	1.96711	4.36249	0.450914	0.652052	1	Up	No Change
ENSG00000257943	NA	NA	NA	0.176228	1.96711	4.36249	0.450914	0.652052	1	Up	No Change
ENSG00000277994	NA	NA	NA	0.176228	1.96711	4.36249	0.450914	0.652052	1	Up	No Change
ENSG00000258980	EIF1AXP2	EIF1AX pseudogene 2	106479036	0.176228	1.96711	4.36249	0.450914	0.652052	1	Up	No Change
ENSG00000100665	SERPINA4	serpin family A member 4	5267	0.176228	1.96711	4.36249	0.450914	0.652052	1	Up	No Change
ENSG00000258658	NA	NA	NA	0.176228	1.96711	4.36249	0.450914	0.652052	1	Up	No Change
ENSG00000253075	RN7SKP92	RN7SK pseudogene 92	106479135	0.176228	1.96711	4.36249	0.450914	0.652052	1	Up	No Change
ENSG00000241582	RPL23AP8	ribosomal protein L23a pseudogene 8	641614	0.176228	1.96711	4.36249	0.450914	0.652052	1	Up	No Change
ENSG00000259483	NA	NA	NA	0.176228	1.96711	4.36249	0.450914	0.652052	1	Up	No Change
ENSG00000206903	SNORA24B	small nucleolar RNA, H/ACA box 24B	109617003	0.176228	1.96711	4.36249	0.450914	0.652052	1	Up	No Change
ENSG00000261649	GOLGA6L7	golgin A6 family like 7	728310	0.176228	1.96711	4.36249	0.450914	0.652052	1	Up	No Change
ENSG00000290688	NA	NA	NA	0.176228	1.96711	4.36249	0.450914	0.652052	1	Up	No Change
ENSG00000261377	NA	NA	NA	0.176228	1.96711	4.36249	0.450914	0.652052	1	Up	No Change
ENSG00000259228	NA	NA	NA	0.176228	1.96711	4.36249	0.450914	0.652052	1	Up	No Change
ENSG00000261764	KRT18P18	keratin 18 pseudogene 18	342374	0.176228	1.96711	4.36249	0.450914	0.652052	1	Up	No Change
ENSG00000260880	HCCAT5	hepatocellular carcinoma associated transcript 5	283902	0.176228	1.96711	4.36249	0.450914	0.652052	1	Up	No Change
ENSG00000260517	NA	NA	NA	0.176228	1.96711	4.36249	0.450914	0.652052	1	Up	No Change
ENSG00000289336	NA	NA	NA	0.176228	1.96711	4.36249	0.450914	0.652052	1	Up	No Change
ENSG00000290396	NA	NA	NA	0.176228	1.96711	4.36249	0.450914	0.652052	1	Up	No Change
ENSG00000265394	NA	NA	NA	0.176228	1.96711	4.36249	0.450914	0.652052	1	Up	No Change
ENSG00000204952	FBXO47	F-box protein 47	494188	0.176228	1.96711	4.36249	0.450914	0.652052	1	Up	No Change
ENSG00000277382	NA	NA	NA	0.176228	1.96711	4.36249	0.450914	0.652052	1	Up	No Change
ENSG00000248871	TNFSF12-TNFSF13	TNFSF12-TNFSF13 readthrough	407977	0.176228	1.96711	4.36249	0.450914	0.652052	1	Up	No Change
ENSG00000263588	NA	NA	NA	0.176228	1.96711	4.36249	0.450914	0.652052	1	Up	No Change
ENSG00000276403	NA	NA	NA	0.176228	1.96711	4.36249	0.450914	0.652052	1	Up	No Change
ENSG00000266604	NA	NA	NA	0.176228	1.96711	4.36249	0.450914	0.652052	1	Up	No Change
ENSG00000230226	NA	NA	NA	0.176228	1.96711	4.36249	0.450914	0.652052	1	Up	No Change
ENSG00000101441	CST4	cystatin S	1472	0.176228	1.96711	4.36249	0.450914	0.652052	1	Up	No Change
ENSG00000271565	NA	NA	NA	0.176228	1.96711	4.36249	0.450914	0.652052	1	Up	No Change
ENSG00000141979	NA	NA	NA	0.176228	1.96711	4.36249	0.450914	0.652052	1	Up	No Change
ENSG00000161640	SIGLEC11	sialic acid binding Ig like lectin 11	114132	0.176228	1.96711	4.36249	0.450914	0.652052	1	Up	No Change
ENSG00000268849	NA	NA	NA	0.176228	1.96711	4.36249	0.450914	0.652052	1	Up	No Change
ENSG00000269014	NA	NA	NA	0.176228	1.96711	4.36249	0.450914	0.652052	1	Up	No Change
ENSG00000215464	NA	NA	NA	0.176228	1.96711	4.36249	0.450914	0.652052	1	Up	No Change
ENSG00000215493	NA	NA	NA	0.176228	1.96711	4.36249	0.450914	0.652052	1	Up	No Change
ENSG00000279151	NA	NA	NA	0.267494	1.9671	4.36249	0.450912	0.652053	1	Up	No Change
ENSG00000225297	NA	NA	NA	0.254132	1.9671	4.36249	0.450912	0.652053	1	Up	No Change
ENSG00000230499	NA	NA	NA	0.253496	1.9671	4.36249	0.450912	0.652053	1	Up	No Change
ENSG00000278766	NA	NA	NA	0.267494	1.9671	4.36249	0.450912	0.652053	1	Up	No Change
ENSG00000280904	NA	NA	NA	0.254132	1.9671	4.36249	0.450912	0.652053	1	Up	No Change
ENSG00000251286	LOC100419861	metallophosphoesterase 1 pseudogene	100419861	0.254132	1.9671	4.36249	0.450912	0.652053	1	Up	No Change
ENSG00000207352	RNU6-540P	RNA, U6 small nuclear 540, pseudogene	106479806	0.253496	1.9671	4.36249	0.450912	0.652053	1	Up	No Change
ENSG00000225940	NA	NA	NA	0.253496	1.9671	4.36249	0.450912	0.652053	1	Up	No Change
ENSG00000070808	CAMK2A	calcium/calmodulin dependent protein kinase II alpha	815	0.253496	1.9671	4.36249	0.450912	0.652053	1	Up	No Change
ENSG00000286577	NA	NA	NA	0.253496	1.9671	4.36249	0.450912	0.652053	1	Up	No Change
ENSG00000288910	NA	NA	NA	0.254132	1.9671	4.36249	0.450912	0.652053	1	Up	No Change
ENSG00000225739	NA	NA	NA	0.254132	1.9671	4.36249	0.450912	0.652053	1	Up	No Change
ENSG00000101812	H2BW2	H2B.W histone 2	286436	0.261608	1.9671	4.36249	0.450912	0.652053	1	Up	No Change
ENSG00000176343	NA	NA	NA	0.253496	1.9671	4.36249	0.450912	0.652053	1	Up	No Change
ENSG00000270926	NA	NA	NA	0.267494	1.9671	4.36249	0.450912	0.652053	1	Up	No Change
ENSG00000240914	NA	NA	NA	0.253066	1.9671	4.36249	0.450912	0.652053	1	Up	No Change
ENSG00000240366	RPL36AP45	ribosomal protein L36a pseudogene 45	441727	0.267494	1.9671	4.36249	0.450912	0.652053	1	Up	No Change
ENSG00000275088	NA	NA	NA	0.254132	1.9671	4.36249	0.450912	0.652053	1	Up	No Change
ENSG00000277057	MIR6779	microRNA 6779	102465467	0.253496	1.9671	4.36249	0.450912	0.652053	1	Up	No Change
ENSG00000263849	MIR4744	microRNA 4744	100616420	0.254132	1.9671	4.36249	0.450912	0.652053	1	Up	No Change
ENSG00000101327	PDYN	prodynorphin	5173	0.254132	1.9671	4.36249	0.450912	0.652053	1	Up	No Change
ENSG00000267448	LOC105372244	uncharacterized LOC105372244	105372244	0.253496	1.9671	4.36249	0.450912	0.652053	1	Up	No Change
ENSG00000277453	NA	NA	NA	0.254132	1.9671	4.36249	0.450912	0.652053	1	Up	No Change
ENSG00000204978	ERICH4	glutamate rich 4	100170765	0.260479	1.9671	4.36249	0.450912	0.652053	1	Up	No Change
ENSG00000231086	NA	NA	NA	0.267494	1.9671	4.36249	0.450912	0.652053	1	Up	No Change
ENSG00000225094	NA	NA	NA	0.332036	1.96709	4.36249	0.45091	0.652055	1	Up	No Change
ENSG00000225613	NA	NA	NA	0.332036	1.96709	4.36249	0.45091	0.652055	1	Up	No Change
ENSG00000276724	NA	NA	NA	0.332036	1.96709	4.36249	0.45091	0.652055	1	Up	No Change
ENSG00000238171	NA	NA	NA	0.330765	1.96709	4.36249	0.45091	0.652055	1	Up	No Change
ENSG00000242435	UPK3BP1	uroplakin 3B pseudogene 1	107080637	0.330765	1.96709	4.36249	0.45091	0.652055	1	Up	No Change
ENSG00000225235	INTS6L-AS1	INTS6L antisense RNA 1	100874118	0.330765	1.96709	4.36249	0.45091	0.652055	1	Up	No Change
ENSG00000232117	NA	NA	NA	0.330765	1.96709	4.36249	0.45091	0.652055	1	Up	No Change
ENSG00000259666	LINGO1-AS1	LINGO1 antisense RNA 1	253044	0.330765	1.96709	4.36249	0.45091	0.652055	1	Up	No Change
ENSG00000268912	NA	NA	NA	0.330765	1.96709	4.36249	0.45091	0.652055	1	Up	No Change
ENSG00000261736	NA	NA	NA	0.339512	1.96709	4.36249	0.45091	0.652055	1	Up	No Change
ENSG00000290705	NA	NA	NA	0.34473	1.96709	4.36249	0.45091	0.652055	1	Up	No Change
ENSG00000277741	NA	NA	NA	0.345859	1.96709	4.36249	0.45091	0.652055	1	Up	No Change
ENSG00000232884	NA	NA	NA	0.344763	1.96709	4.36249	0.45091	0.652055	1	Up	No Change
ENSG00000262692	NA	NA	NA	0.358761	1.96709	4.36249	0.450909	0.652055	1	Up	No Change
ENSG00000267406	NA	NA	NA	0.358761	1.96709	4.36249	0.450909	0.652055	1	Up	No Change
ENSG00000279368	NA	NA	NA	0.406743	1.96708	4.36249	0.450908	0.652056	1	Up	No Change
ENSG00000254500	NA	NA	NA	0.409941	1.96708	4.36249	0.450908	0.652056	1	Up	No Change
ENSG00000266237	NA	NA	NA	0.409941	1.96708	4.36249	0.450908	0.652056	1	Up	No Change
ENSG00000124203	ZNF831	zinc finger protein 831	128611	0.409941	1.96708	4.36249	0.450908	0.652056	1	Up	No Change
ENSG00000226816	NA	NA	NA	0.408034	1.96708	4.36249	0.450908	0.652056	1	Up	No Change
ENSG00000289244	NA	NA	NA	0.408034	1.96708	4.36249	0.450908	0.652056	1	Up	No Change
ENSG00000225794	NA	NA	NA	0.351746	1.96708	4.36249	0.450908	0.652056	1	Up	No Change
ENSG00000223358	EHHADH-AS1	EHHADH antisense RNA 1	339926	0.338877	1.96708	4.36249	0.450908	0.652056	1	Up	No Change
ENSG00000165874	SHLD2P1	shieldin complex subunit 2 pseudogene 1	414241	0.337748	1.96708	4.36249	0.450908	0.652056	1	Up	No Change
ENSG00000226143	NA	NA	NA	0.330971	1.96708	4.36249	0.450908	0.652056	1	Up	No Change
ENSG00000235012	JCADP1	JCAD pseudogene 1	729056	0.487845	1.96708	4.36249	0.450908	0.652056	1	Up	No Change
ENSG00000273492	NA	NA	NA	0.513233	1.96708	4.36249	0.450907	0.652056	1	Up	No Change
ENSG00000235145	RPSAP16	ribosomal protein SA pseudogene 16	100270872	0.517748	1.96708	4.36249	0.450907	0.652056	1	Up	No Change
ENSG00000230506	NA	NA	NA	0.562571	1.96708	4.36249	0.450907	0.652057	1	Up	No Change
ENSG00000289324	NA	NA	NA	1.06182	1.967	2.52663	0.778508	0.43627	1	Up	No Change
ENSG00000239219	LOC100128164	four and a half LIM domains 1 pseudogene	100128164	0.407809	1.96666	4.2554	0.462156	0.64397	1	Up	No Change
ENSG00000199130	MIR365A	microRNA 365a	100126355	0.407604	1.96658	4.23548	0.464311	0.642425	1	Up	No Change
ENSG00000211892	IGHG4	immunoglobulin heavy constant gamma 4 (G4m marker)	3503	0.414156	1.96656	4.23245	0.46464	0.642189	1	Up	No Change
ENSG00000188060	RAB42	RAB42, member RAS oncogene family	115273	0.421569	1.96651	4.2187	0.46614	0.641115	1	Up	No Change
ENSG00000254186	NA	NA	NA	1.93189	1.96647	1.80327	1.0905	0.275493	1	Up	No Change
ENSG00000289640	LOC107984888	uncharacterized LOC107984888	107984888	0.416288	1.96646	4.20811	0.467304	0.640283	1	Up	No Change
ENSG00000234841	LOC100422627	TATA-box binding protein associated factor 4b pseudogene	100422627	0.422635	1.96639	4.1899	0.469316	0.638844	1	Up	No Change
ENSG00000202255	NA	NA	NA	0.436666	1.96635	4.1816	0.470238	0.638185	1	Up	No Change
ENSG00000223583	RPL17P9	ribosomal protein L17 pseudogene 9	729301	0.435997	1.9663	4.16969	0.471569	0.637234	1	Up	No Change
ENSG00000171885	AQP4	aquaporin 4	361	0.43603	1.96623	4.1545	0.473278	0.636015	1	Up	No Change
ENSG00000231826	LINC01819	long intergenic non-protein coding RNA 1819	102723854	0.485714	1.96571	4.04226	0.486289	0.626762	1	Up	No Change
ENSG00000257551	HLX-AS1	HLX antisense RNA 1	100873924	0.492285	1.96565	4.03046	0.487699	0.625763	1	Up	No Change
ENSG00000259015	NA	NA	NA	2.96862	1.96561	1.755	1.12	0.262713	1	Up	No Change
ENSG00000286159	NA	NA	NA	0.495321	1.96542	3.98335	0.493409	0.621723	1	Up	No Change
ENSG00000280402	NA	NA	NA	0.529522	1.96533	3.9661	0.495531	0.620225	1	Up	No Change
ENSG00000260395	NA	NA	NA	0.510273	1.96526	3.95048	0.497472	0.618856	1	Up	No Change
ENSG00000255397	NA	NA	NA	0.561486	1.96492	3.88763	0.505428	0.613258	1	Up	No Change
ENSG00000256720	NA	NA	NA	0.576536	1.96483	3.8722	0.507419	0.611861	1	Up	No Change
ENSG00000286317	NA	NA	NA	0.859269	1.96474	3.85527	0.509623	0.610315	1	Up	No Change
ENSG00000224430	NA	NA	NA	0.562141	1.96462	3.83293	0.512563	0.608257	1	Up	No Change
ENSG00000268366	NA	NA	NA	0.595017	1.96459	3.82957	0.513006	0.607947	1	Up	No Change
ENSG00000254550	OMP	olfactory marker protein	4975	0.588177	1.96413	3.75072	0.523669	0.600509	1	Up	No Change
ENSG00000287635	NA	NA	NA	0.646823	1.96405	3.73883	0.525312	0.599366	1	Up	No Change
ENSG00000124102	PI3	peptidase inhibitor 3	5266	0.604566	1.96397	3.72477	0.527274	0.598003	1	Up	No Change
ENSG00000284461	NA	NA	NA	0.73651	1.96246	3.50388	0.560081	0.575424	1	Up	No Change
ENSG00000239593	NA	NA	NA	0.793517	1.96187	3.42915	0.572116	0.567244	1	Up	No Change
ENSG00000278462	NA	NA	NA	0.604771	1.96151	3.38526	0.579426	0.562301	1	Up	No Change
ENSG00000291253	NA	NA	NA	0.747135	1.96031	3.25264	0.602682	0.54672	1	Up	No Change
ENSG00000232451	NA	NA	NA	0.740583	1.96015	3.23634	0.60567	0.544734	1	Up	No Change
ENSG00000089199	CHGB	chromogranin B	1114	0.754279	1.95965	3.18642	0.615002	0.538553	1	Up	No Change
ENSG00000220157	NA	NA	NA	0.98237	1.95926	2.6154	0.749124	0.453782	1	Up	No Change
ENSG00000267705	NA	NA	NA	0.836206	1.95851	3.08067	0.635743	0.524944	1	Up	No Change
ENSG00000036473	OTC	ornithine transcarbamylase	5009	0.871422	1.95811	3.04606	0.642834	0.520332	1	Up	No Change
ENSG00000234335	RPS4XP11	ribosomal protein S4X pseudogene 11	441550	0.689913	1.95752	2.99783	0.65298	0.513769	1	Up	No Change
ENSG00000258354	NA	NA	NA	0.820653	1.95723	2.97404	0.658105	0.510471	1	Up	No Change
ENSG00000164418	GRIK2	glutamate ionotropic receptor kainate type subunit 2	2898	8.63744	1.95716	1.06798	1.83258	0.0668644	1	Up	No Change
ENSG00000226281	NA	NA	NA	1.13138	1.9559	2.8763	0.680005	0.496501	1	Up	No Change
ENSG00000278996	NA	NA	NA	0.513819	1.95568	3.04176	0.642943	0.520261	1	Up	No Change
ENSG00000286107	NA	NA	NA	0.844593	1.95549	2.84766	0.686699	0.492273	1	Up	No Change
ENSG00000255240	LOC283194	uncharacterized LOC283194	283194	0.883142	1.95545	2.8449	0.687352	0.491861	1	Up	No Change
ENSG00000260173	NA	NA	NA	0.894594	1.95441	2.55815	0.763993	0.444872	1	Up	No Change
ENSG00000227666	NA	NA	NA	1.05712	1.95435	2.84595	0.686712	0.492264	1	Up	No Change
ENSG00000185527	PDE6G	phosphodiesterase 6G	5148	2.70806	1.95414	1.61768	1.20799	0.22705	1	Up	No Change
ENSG00000285090	NA	NA	NA	0.419962	1.95297	4.11231	0.474909	0.634852	1	Up	No Change
ENSG00000280248	NA	NA	NA	1.07636	1.95236	2.14276	0.911142	0.362221	1	Up	No Change
ENSG00000177736	FXNP2	frataxin pseudogene 2	100418706	0.664458	1.95231	3.24821	0.601041	0.547813	1	Up	No Change
ENSG00000290585	NA	NA	NA	0.798048	1.95215	3.12046	0.625597	0.531579	1	Up	No Change
ENSG00000223825	NA	NA	NA	0.653039	1.95189	2.93342	0.665397	0.505797	1	Up	No Change
ENSG00000253485	PCDHGA5	protocadherin gamma subfamily A, 5	56110	0.806286	1.95173	2.84355	0.68637	0.49248	1	Up	No Change
ENSG00000240625	RN7SL403P	RNA, 7SL, cytoplasmic 403, pseudogene	106481034	2.15149	1.95128	2.06518	0.944846	0.344737	1	Up	No Change
ENSG00000278338	VWA8-AS1	VWA8 antisense RNA 1 (head to head)	100507240	1.11514	1.95095	2.49884	0.780741	0.434955	1	Up	No Change
ENSG00000254370	NA	NA	NA	1.79637	1.95087	1.89069	1.03183	0.302153	1	Up	No Change
ENSG00000147573	TRIM55	tripartite motif containing 55	84675	0.968667	1.95048	2.35253	0.829102	0.407047	1	Up	No Change
ENSG00000234337	NA	NA	NA	0.907603	1.95041	2.33052	0.836896	0.402651	1	Up	No Change
ENSG00000138639	ARHGAP24	Rho GTPase activating protein 24	83478	12.4039	1.94534	1.48266	1.31206	0.189501	1	Up	No Change
ENSG00000277568	NA	NA	NA	1.25185	1.9433	2.27903	0.852686	0.393833	1	Up	No Change
ENSG00000075035	WSCD2	WSC domain containing 2	9671	0.408997	1.94196	4.12717	0.47053	0.637976	1	Up	No Change
ENSG00000271367	NA	NA	NA	0.417255	1.94195	4.09687	0.474009	0.635493	1	Up	No Change
ENSG00000267119	RPL10P15	ribosomal protein L10 pseudogene 15	100129975	0.774064	1.94162	3.12397	0.621522	0.534256	1	Up	No Change
ENSG00000270894	NA	NA	NA	0.579886	1.94154	2.97189	0.653301	0.513562	1	Up	No Change
ENSG00000215895	HSPA5P1	HSPA5 pseudogene 1	400750	0.594344	1.94153	2.95898	0.656151	0.511727	1	Up	No Change
ENSG00000141434	MEP1B	meprin A subunit beta	4225	0.655404	1.94149	2.89018	0.671753	0.501741	1	Up	No Change
ENSG00000237609	NA	NA	NA	0.747277	1.94146	2.85431	0.680185	0.496387	1	Up	No Change
ENSG00000273716	NA	NA	NA	1.00824	1.94106	2.42406	0.800749	0.423277	1	Up	No Change
ENSG00000236975	NA	NA	NA	0.913743	1.94106	2.41962	0.802219	0.422426	1	Up	No Change
ENSG00000159167	STC1	stanniocalcin 1	6781	1.8827	1.94103	2.20947	0.878505	0.37967	1	Up	No Change
ENSG00000263065	NA	NA	NA	1.22477	1.94081	2.24406	0.864864	0.387114	1	Up	No Change
ENSG00000199032	MIR425	microRNA 425	494337	0.423694	1.93796	3.58234	0.540976	0.588524	1	Up	No Change
ENSG00000248172	NA	NA	NA	0.49414	1.93794	3.07757	0.6297	0.528891	1	Up	No Change
ENSG00000263301	NA	NA	NA	0.500963	1.93794	3.06438	0.63241	0.527119	1	Up	No Change
ENSG00000236908	NA	NA	NA	0.845523	1.93788	2.39014	0.810782	0.417491	1	Up	No Change
ENSG00000131386	GALNT15	polypeptide N-acetylgalactosaminyltransferase 15	117248	2.09346	1.93787	2.41948	0.800945	0.423163	1	Up	No Change
ENSG00000181626	ANKRD62	ankyrin repeat domain 62	342850	1.09546	1.93785	2.18619	0.886403	0.3754	1	Up	No Change
ENSG00000233739	NA	NA	NA	1.64687	1.93778	1.94497	0.996304	0.319102	1	Up	No Change
ENSG00000108984	MAP2K6	mitogen-activated protein kinase kinase 6	5608	2.99425	1.93636	1.38105	1.40209	0.160888	1	Up	No Change
ENSG00000230026	NA	NA	NA	1.28104	1.93593	2.08689	0.927663	0.353583	1	Up	No Change
ENSG00000289301	NA	NA	NA	2.9093	1.93553	1.63126	1.18652	0.235415	1	Up	No Change
ENSG00000287600	NA	NA	NA	2.35134	1.93546	1.98162	0.976707	0.328714	1	Up	No Change
ENSG00000291211	NA	NA	NA	4.9981	1.93542	1.02358	1.89082	0.0586477	1	Up	No Change
ENSG00000229022	RPL6P3	ribosomal protein L6 pseudogene 3	391181	0.645954	1.93431	2.98301	0.648442	0.516699	1	Up	No Change
ENSG00000233859	NA	NA	NA	0.577436	1.93415	3.37207	0.573579	0.566253	1	Up	No Change
ENSG00000288557	NA	NA	NA	0.743965	1.93408	3.56638	0.542309	0.587606	1	Up	No Change
ENSG00000265400	NA	NA	NA	0.718577	1.93407	3.59335	0.538235	0.590415	1	Up	No Change
ENSG00000255355	NA	NA	NA	0.57772	1.93402	3.79588	0.509504	0.610399	1	Up	No Change
ENSG00000276406	NA	NA	NA	0.561497	1.93401	3.81887	0.506437	0.61255	1	Up	No Change
ENSG00000243446	RN7SL284P	RNA, 7SL, cytoplasmic 284, pseudogene	106480999	0.492056	1.93399	3.95734	0.488708	0.625048	1	Up	No Change
ENSG00000287987	NA	NA	NA	0.406959	1.93393	4.30808	0.448906	0.653499	1	Up	No Change
ENSG00000272226	NA	NA	NA	0.415217	1.93393	4.30808	0.448906	0.653499	1	Up	No Change
ENSG00000232789	NA	NA	NA	0.406959	1.93393	4.30808	0.448906	0.653499	1	Up	No Change
ENSG00000125492	BARHL1	BarH like homeobox 1	56751	0.415217	1.93393	4.30808	0.448906	0.653499	1	Up	No Change
ENSG00000225746	NA	NA	NA	0.415217	1.93393	4.30808	0.448906	0.653499	1	Up	No Change
ENSG00000252919	NA	NA	NA	0.406959	1.93393	4.30808	0.448906	0.653499	1	Up	No Change
ENSG00000225964	NA	NA	NA	0.171483	1.93189	4.3653	0.442555	0.658088	1	Up	No Change
ENSG00000237651	C2orf74	chromosome 2 open reading frame 74	339804	0.171483	1.93189	4.3653	0.442555	0.658088	1	Up	No Change
ENSG00000172215	CXCR6	C-X-C motif chemokine receptor 6	10663	0.171483	1.93189	4.3653	0.442555	0.658088	1	Up	No Change
ENSG00000272840	LOC105374312	uncharacterized LOC105374312	105374312	0.171483	1.93189	4.3653	0.442555	0.658088	1	Up	No Change
ENSG00000196900	TEX43	testis expressed 43	389320	0.171483	1.93189	4.3653	0.442555	0.658088	1	Up	No Change
ENSG00000252615	NA	NA	NA	0.171483	1.93189	4.3653	0.442555	0.658088	1	Up	No Change
ENSG00000205667	ARSH	arylsulfatase family member H	347527	0.171483	1.93189	4.3653	0.442555	0.658088	1	Up	No Change
ENSG00000265345	MIR5188	microRNA 5188	100847004	0.171483	1.93189	4.3653	0.442555	0.658088	1	Up	No Change
ENSG00000259099	NA	NA	NA	0.171483	1.93189	4.3653	0.442555	0.658088	1	Up	No Change
ENSG00000173401	GLIPR1L1	GLIPR1 like 1	256710	0.171483	1.93189	4.3653	0.442555	0.658088	1	Up	No Change
ENSG00000139648	KRT71	keratin 71	112802	0.171483	1.93189	4.3653	0.442555	0.658088	1	Up	No Change
ENSG00000240898	RPL21P125	ribosomal protein L21 pseudogene 125	100129685	0.171483	1.93189	4.3653	0.442555	0.658088	1	Up	No Change
ENSG00000128322	IGLL1	immunoglobulin lambda like polypeptide 1	3543	0.171483	1.93189	4.3653	0.442555	0.658088	1	Up	No Change
ENSG00000253943	KRT18P37	keratin 18 pseudogene 37	392214	0.256863	1.93188	4.3653	0.442553	0.658089	1	Up	No Change
ENSG00000199313	RNU4-82P	RNA, U4 small nuclear 82, pseudogene	106481198	0.249387	1.93188	4.3653	0.442553	0.658089	1	Up	No Change
ENSG00000213411	NA	NA	NA	0.26275	1.93188	4.3653	0.442553	0.658089	1	Up	No Change
ENSG00000231307	RPS3P2	ribosomal protein S3 pseudogene 2	140761	0.249387	1.93188	4.3653	0.442553	0.658089	1	Up	No Change
ENSG00000203496	NA	NA	NA	0.32516	1.93187	4.3653	0.44255	0.658091	1	Up	No Change
ENSG00000206675	RNU6-32P	RNA, U6 small nuclear 32, pseudogene	106480708	0.32602	1.93187	4.3653	0.44255	0.658091	1	Up	No Change
ENSG00000232082	RPS6KA2-IT1	RPS6KA2 intronic transcript 1	100874353	0.32602	1.93187	4.3653	0.44255	0.658091	1	Up	No Change
ENSG00000207994	MIR100	microRNA 100	406892	0.32602	1.93187	4.3653	0.44255	0.658091	1	Up	No Change
ENSG00000207205	RNVU1-15	RNA, variant U1 small nuclear 15	101954267	0.401999	1.93169	4.27715	0.451631	0.651535	1	Up	No Change
ENSG00000229827	NA	NA	NA	0.424237	1.93156	4.21	0.458803	0.646375	1	Up	No Change
ENSG00000207383	NA	NA	NA	0.32559	1.93114	4.01478	0.481006	0.630512	1	Up	No Change
ENSG00000224906	NA	NA	NA	0.333702	1.93107	3.9853	0.484547	0.627997	1	Up	No Change
ENSG00000228224	NACA4P	NACA family member 4, pseudogene	83955	0.334132	1.93106	3.98355	0.484759	0.627847	1	Up	No Change
ENSG00000225419	RPL21P3	ribosomal protein L21 pseudogene 3	128760	0.339588	1.93103	3.97091	0.486295	0.626758	1	Up	No Change
ENSG00000101440	ASIP	agouti signaling protein	434	0.34813	1.93093	3.92834	0.491537	0.623047	1	Up	No Change
ENSG00000280968	NA	NA	NA	0.561005	1.93076	3.8715	0.498713	0.617982	1	Up	No Change
ENSG00000240589	RN7SL258P	RNA, 7SL, cytoplasmic 258, pseudogene	106480373	0.404561	1.93049	3.77277	0.511691	0.608868	1	Up	No Change
ENSG00000258642	NA	NA	NA	0.431252	1.9303	3.7069	0.520732	0.602554	1	Up	No Change
ENSG00000235284	SNORD62A	small nucleolar RNA, C/D box 62A	26786	0.504892	1.92986	3.57232	0.540224	0.589042	1	Up	No Change
ENSG00000288891	NA	NA	NA	4.61222	1.92981	1.07467	1.79572	0.0725387	1	Up	No Change
ENSG00000231903	NA	NA	NA	0.51889	1.92975	3.5419	0.544835	0.585867	1	Up	No Change
ENSG00000108798	ABI3	ABI family member 3	51225	0.743519	1.92874	3.29062	0.586133	0.557786	1	Up	No Change
ENSG00000289173	NA	NA	NA	0.74481	1.92874	3.28988	0.586264	0.557698	1	Up	No Change
ENSG00000255213	NA	NA	NA	0.495159	1.92836	3.20628	0.601431	0.547553	1	Up	No Change
ENSG00000228158	NA	NA	NA	0.558668	1.92794	3.12452	0.617035	0.537212	1	Up	No Change
ENSG00000283345	MPHOSPH10P3	MPHOSPH10 pseudogene 3	100652840	0.65259	1.92723	2.99825	0.642783	0.520365	1	Up	No Change
ENSG00000181378	CFAP65	cilia and flagella associated protein 65	255101	6.26114	1.92705	0.930529	2.07092	0.0383662	1	Up	No Change
ENSG00000231252	LOC101926964	uncharacterized LOC101926964	101926964	1.23165	1.92636	2.73579	0.704133	0.48135	1	Up	No Change
ENSG00000248795	NA	NA	NA	0.896494	1.92571	2.22272	0.866377	0.386284	1	Up	No Change
ENSG00000253965	NA	NA	NA	0.994889	1.92568	2.22982	0.863603	0.387806	1	Up	No Change
ENSG00000213090	SCYL2P1	SCYL2 pseudogene 1	100420110	0.757642	1.92509	2.39197	0.804813	0.420928	1	Up	No Change
ENSG00000234936	NA	NA	NA	6.55296	1.92505	0.969506	1.9856	0.0470781	1	Up	No Change
ENSG00000184774	MGAT4EP	MGAT4 family member E, pseudogene	641515	0.902777	1.92461	2.55879	0.752156	0.451957	1	Up	No Change
ENSG00000228384	NA	NA	NA	0.511235	1.92372	3.04378	0.632017	0.527376	1	Up	No Change
ENSG00000254061	NA	NA	NA	0.419968	1.92315	3.59213	0.535378	0.592388	1	Up	No Change
ENSG00000277595	NA	NA	NA	0.805568	1.92298	2.48336	0.774345	0.438727	1	Up	No Change
ENSG00000288473	NA	NA	NA	2.56863	1.92268	1.61821	1.18815	0.234774	1	Up	No Change
ENSG00000167083	GNGT2	G protein subunit gamma transducin 2	2793	1.04155	1.92198	2.553	0.752831	0.451552	1	Up	No Change
ENSG00000254484	NA	NA	NA	0.942394	1.92099	2.64907	0.725156	0.468356	1	Up	No Change
[truncated: 30,695 more rows]
